# Supplementary material for: Acceptability and usability of COVID-19 antigen self-test in populations under socioeconomic vulnerability in Brazil: A cross-sectional study
Source: PLOS Glob Public Health. 2026 Feb 5;6(2):e0005678. doi: 10.1371/journal.pgph.0005678 (PMC12875580; doi:10.1371/journal.pgph.0005678)
Supplement: S1 Data — (CSV) [file pgph.0005678.s001.csv]

record_id	dt_entrevista	cidade_entrev	unidade_de_saude	dt_nascimento	faixa_etaria	raca_cor	genero	escolaridade	religiao	moradores	comodos	trabalho	ocupacao	renda_mensal	renda_familiar	transporte	ouviu_falar_autoteste	usou_autoteste	como_soube_autoteste___2	como_soube_autoteste___3	como_soube_autoteste___4	como_soube_autoteste___5	como_soube_autoteste___6	como_soube_autoteste___7	como_soube_autoteste___8	como_soube_autoteste___9	motivo_aceitabilidade___1	motivo_aceitabilidade___2	motivo_aceitabilidade___3	motivo_aceitabilidade___4	motivo_aceitabilidade___5	motivo_aceitabilidade___6	motivo_aceitabilidade___7	motivo_aceitabilidade___8	outro_motivo_aceita	gostaria_de_testar	motivo_negativa_testagem___1	motivo_negativa_testagem___2	motivo_negativa_testagem___3	motivo_negativa_testagem___4	motivo_negativa_testagem___5	motivo_negativa_testagem___6	outro_motivo_n_aceita	questionrio_1_perfil_sociodemogrfico_e_aceitabilid_complete	horario_inicio_autoteste	hor_rio_de_fim_do_autotest	o_participante_utilizou_as	o_participante_assistiu_ao	o_participante_tocou_algum
1	12/01/2023	1	GSF	13/03/1957	5	3	1	3	6	3	3	3			3	1	2		0	0	0	0	0	0	0	0	0	1	0	0	0	0	0	0		1	0	0	0	0	0	0		2	12/01/2023 10:50		2	1	2
2	13/01/2023	1	GSF	17/03/1959	5	3	2	4	6	2	4	3			3	8	2		0	0	0	0	0	0	0	0	1	0	0	0	0	0	0	0		1	0	0	0	0	0	0		2	13/01/2023 14:30	13/01/2023 14:30	1	1	2
3	12/01/2023	1	GSF	10/07/1976	4	2	2	5	4	3	7	3			4	9	2		0	0	0	0	0	0	0	0	0	0	0	1	0	0	0	0		2	1	0	0	0	0	0		2	12/01/2023 09:28		2	1	2
4	12/01/2023	1	GSF	25/10/1969	5	1	1	3	6	3	5	1	3	1000	3	8	2		0	0	0	0	0	0	0	0	1	0	0	0	0	0	0	0		2	0	0	1	0	0	0		2	12/01/2023 09:41	12/01/2023 09:52	2	1	2
5	12/01/2023	1	GSF	30/10/1956	5	2	1	5	2	3	4	3			3	8	2		0	0	0	0	0	0	0	0	0	0	1	0	0	0	0	0		1	0	0	0	0	0	0		2	12/01/2023 09:53	12/01/2023 10:01	2	1	2
6	12/01/2023	1	GSF	15/09/2002	1	3	2	9	2	1	4	1	6	1200	2	8	2		0	0	0	0	0	0	0	0	1	0	0	0	0	0	0	0		1	0	0	0	0	0	0		2			2	1	2
7	12/01/2023	1	GSF	01/08/1981	3	2	1	6	2	3	7	1	3	1620	3	8	2		0	0	0	0	0	0	0	0	1	0	0	0	0	0	0	0		1	0	0	0	0	0	0		2	12/01/2023 10:44	12/01/2023 10:56	2	1	2
8	12/01/2023	1	GSF	12/01/2023	5	1	1	5	6	1	4	3			3	8	1	2	0	0	0	0	0	1	0	0	0	0	0	0	0	0	1	0		1	0	0	0	0	0	0		2	12/01/2023 11:34	12/01/2023 11:34	2	1	1
9	12/01/2023	1	GSF	25/11/2006	1	1	1	5	2	4	4	3			3	8	2		0	0	0	0	0	0	0	0	1	0	0	0	0	0	0	0		1	0	0	0	0	0	0		2	12/01/2023 11:46	12/01/2023 11:58	2	1	2
10	13/01/2023	1	GSF	15/03/1949	5	2	2	1	2	3	5	3			3	1	2		0	0	0	0	0	0	0	0	0	0	0	0	0	0	1	0		1	0	0	0	0	0	0		2	13/01/2023 09:05	13/01/2023 09:05	1	2	2
11	13/01/2023	1	GSF	13/09/1976	4	2	1	3	2	3	5	2	6	1000	3	8	1	2	0	0	0	0	1	0	0	0	1	0	0	0	0	0	0	0		1	0	0	0	0	0	0		2	13/01/2023 09:19	13/01/2023 09:25	2	1	2
12	13/01/2023	1	GSF	13/01/2023	3	2	1	3	2	7	7	3			3	6	1	1	0	0	0	0	0	1	0	0	0	0	0	0	0	0	1	0		1	0	0	0	0	0	0		2	13/01/2023 09:23	13/01/2023 09:27	2	1	2
13	13/01/2023	1	GSF	10/04/2005	1	1	2	5	1	4	6	1	7	700	4	3	2		0	0	0	0	0	0	0	0	0	1	0	0	0	0	0	0		1	0	0	0	0	0	0		2	13/01/2023 10:22	13/01/2023 10:24	1	1	1
14	13/01/2023	1	GSF	09/10/1984	2	3	1	6	2	3	5	1	7	2180	4	8	1	2	1	0	0	0	0	0	0	0	1	0	0	0	0	0	0	0		1	0	0	0	0	0	0		2	13/01/2023 10:30		2	1	2
15	13/01/2023	1	GSF	17/05/1997	2	1	1	5	2	4	3	3			2	8	2		0	0	0	0	0	0	0	0	1	0	0	0	0	0	0	0		2	1	0	0	0	0	0		2	13/01/2023 10:44	13/01/2023 10:53	2	1	2
16	13/01/2023	1	GSF	10/08/1962	4	3	1	3	2	3	4	3			3	8	1	2	0	0	1	1	0	0	0	0	1	0	0	0	0	0	0	0		1	0	0	0	0	0	0		2	13/01/2023 14:20	13/01/2023 14:34	2	1	1
17	13/01/2023	1	GSF	17/03/1959	5	3	2	6	6	2	4	3			3	8	1	2	1	0	0	0	0	0	0	0	1	0	0	0	0	0	0	0		1	0	0	0	0	0	0		2	13/01/2023 14:39	13/01/2023 14:39	1	1	2
18	13/01/2023	1	GSF	30/04/1980	3	2	2	6	2	5	5	3			3	8	1	2	1	0	0	0	1	0	0	0	0	0	1	0	0	0	0	0		1	0	0	0	0	0	0		2			2	1	2
19	13/01/2023	1	GSF	17/08/1957	5	1	2	6	6	2	5	1	3	4000	4	8	1	1	0	0	0	0	1	0	0	0	0	0	1	0	0	0	0	0		1	0	0	0	0	0	0		2	13/01/2023 15:31	13/01/2023 15:44	1	1	2
20	16/01/2023	1	GSF	27/01/1966	4	2	1	3	6	6	6	3			4	8	2		0	0	0	0	0	0	0	0	1	0	0	0	0	0	0	0		1	0	0	0	0	0	0		2	16/01/2023 09:14	16/01/2023 09:25	2	1	2
21	16/01/2023	1	GSF	09/06/1954	5	4	2	3	6	4	6	3			3	5	2		0	0	0	0	0	0	0	0	1	0	0	0	0	0	0	0		1	0	0	0	0	0	0		2	16/01/2023 09:22	16/01/2023 09:34	2	1	2
22	16/01/2023	1	GSF	26/02/1975	4	3	1	3	6	4	6	3			3	7	2		0	0	0	0	0	0	0	0	1	0	0	0	0	0	0	0		1	0	0	0	0	0	0		2	16/01/2023 09:32		1	1	2
23	16/01/2023		GSF	31/05/1958	5	4	2	11	7	2	7	2	6	2000	3	5	1	2	0	0	0	0	1	0	0	0	0	1	0	0	0	0	0	0		2	0	1	0	0	0	0		2	16/01/2023 10:02		2	1	2
24	16/01/2023	1	GSF	25/09/1967	5	1	1	6	3	2	7	3			3	5	2		0	0	0	0	0	0	0	0	1	0	0	0	0	0	0	0		1	0	0	0	0	0	0		2	16/01/2023 10:02		2	1	2
25	16/01/2023	1	GSF	31/03/1978	3	1	1	5	2	4	5	1	3	1400	3	8	1	2	0	1	1	0	1	0	0	0	1	0	1	0	0	0	0	0		1	0	0	0	0	0	0		2	16/01/2023 10:20	16/01/2023 10:32	2	1	2
26	16/01/2023	1	GSF	06/06/1955	5	2	7	4	6	2	2	3			3	8	2		0	0	0	0	0	0	0	0	1	0	0	0	0	0	0	1		1	0	0	0	0	0	0		2	16/01/2023 10:50		2	1	1
27	16/01/2023	1	GSF	25/03/1946	6	3	1	4	2	1	6	3			2	8	2		0	0	0	0	0	0	0	0	1	0	1	0	0	0	0	0		1	0	0	0	0	0	0	Casa com 6 cômodos,sendo 1,área de serviço.	2	16/01/2023 13:39	16/01/2023 13:58	1	1	2
28	17/01/2023	1	GSF	17/01/1964	4	2	1	3	6	2	4	3			1	1	2		0	0	0	0	0	0	0	0	1	0	0	0	0	0	0	0		1	0	0	0	0	0	0		2			2	1	2
29	17/01/2023	1	GSF	05/09/1995	2	1	2	6	2	3	5	1	3	2000	3	8	2		0	0	0	0	0	0	0	0	0	1	0	0	0	0	0	0		1	0	0	0	0	0	0		2			2	2	2
30	17/01/2023	1	GSF	03/10/2000	2	3	1	9	4	2	6	3			3	8	2		0	0	0	0	0	0	0	0	1	0	0	0	0	0	0	0		1	0	0	0	0	0	0	Faz estágio mas não é remunerado.	2	17/01/2023 10:45	17/01/2023 10:59	1	1	2
31	17/01/2023	1	GSF	07/01/1992	2	1	1	5	2	4	4	1	3	1281	1	8	2		0	0	0	0	0	0	0	0	1	0	0	0	0	0	0	0		1	0	0	0	0	0	0		2	17/01/2023 15:08	17/01/2023 15:40	1	1	2
32	18/01/2023	1	GSF	23/03/1997	2	3	1	6	1	3	5	3			3	8	2		0	0	0	0	0	0	0	0	1	0	0	0	0	0	0	0		2	0	0	0	0	1	0		2	18/01/2023 09:09		1	1	2
33	18/01/2023	1	GSF	14/11/1961	5	2	1	3	2	1	1	2	1	1000	2	8	2		0	0	0	0	0	0	0	0	0	0	1	0	0	0	0	0		1	0	0	0	0	0	0		2	18/01/2023 09:25		2	1	2
34	18/01/2023	1	GSF	21/12/1960	5	2	2	6	7	3	5	3			3	1	1	2	0	0	0	0	0	1	0	0	0	0	0	0	1	0	0	0		1	0	0	0	0	0	0		2	18/01/2023 09:47		2	1	2
35	18/01/2023	1	GSF	06/07/2002	2	2	1	6	2	3	5	2	6	600	4	8	1	2	0	0	0	0	1	0	0	0	0	0	0	0	1	0	0	0		1	0	0	0	0	0	0		2	18/01/2023 09:58	18/01/2023 10:24	2	1	2
36	18/01/2023	1	GSF	12/10/1962	5	2	2	5	6	3	3	1	3	1800	4	2	2		0	0	0	0	0	0	0	0	0	0	0	0	0	0	1	0		1	0	0	0	0	0	0		2	18/01/2023 10:55		1	1	2
37	18/01/2023	1	GSF	19/09/1997	2	3	1	9	1	3	5	1	3	400	3	8	1	2	0	0	0	0	1	0	0	0	1	0	0	0	0	0	0	0		1	0	0	0	0	0	0		2	18/01/2023 10:58	18/01/2023 11:18	2	1	2
38	18/01/2023	1	GSF	22/10/1991	2	3	1	9	2	3	4	1	4	1200	3	5	2		0	0	0	0	0	0	0	0	1	0	0	0	0	1	0	0		1	0	0	0	0	0	0		2	18/01/2023 11:18	18/01/2023 11:32	2	1	2
39	19/01/2023	1	GSF	08/07/1973	4	3	1	3	2	1	3	3			3	1	2		0	0	0	0	0	0	0	0	1	0	0	0	0	0	0	0		2	0	0	0	0	0	1		2	19/01/2023 09:11	19/01/2023 09:22	2	1	2
40	19/01/2023	1	GSF	21/10/1982	3	1	1	3	2	2	2	2	6	400	1	10	2		0	0	0	0	0	0	0	0	1	0	0	0	0	0	0	0		1	0	0	0	0	0	0	Entrevistada trabalha com vendas mas não é por conta própria.Trabalha em uma loja de um familiar.Recebe bolsa famosa e recebe 400 reais por mês na loja.	2	19/01/2023 10:46	19/01/2023 11:11	2	1	2
41	23/01/2023	1	GSF	09/08/1980	3	2	1	6	2	5	7	1	3	2300	4	8	2		0	0	0	0	0	0	0	0	0	0	0	0	0	0	0	1		1	0	0	0	0	0	0		2	23/01/2023 08:49		2	1	2
42	23/01/2023	1	GSF	27/09/1964	4	1	1	3	2	3	4	1	3	1200	3	1	2		0	0	0	0	0	0	0	0	1	0	0	0	0	0	0	0		1	0	0	0	0	0	0		2	23/01/2023 09:32	23/01/2023 09:45	2	1	2
43	23/01/2023	1	GSF	03/10/1994	2	2	1	3	2	4	4	1	3	1320	3	9	2		0	0	0	0	0	0	0	0	1	0	0	0	0	0	0	0		1	0	0	0	0	0	0	Tambem recebe auxílio brasil	2	23/01/2023 09:31	23/01/2023 09:47	2	1	2
44	23/01/2023	1	GSF	25/01/1996	2	2	1	6	6	2	4	3			3	1	1	2	1	0	0	0	0	0	0	0	1	0	0	0	0	0	0	0		1	0	0	0	0	0	0		2	23/01/2023 09:44		2	1	2
45	23/01/2023	1	GSF	02/09/1999	1	5	1	4	1	1	3	3			3	8	2		0	0	0	0	0	0	0	0	1	0	0	0	0	0	0	0		1	0	0	0	0	0	0		2	23/01/2023 10:49		2	1	2
46	23/01/2023	1	GSF	30/06/1953	5	2	1	6	6	3	4	1	1	4000	4	1	2		0	0	0	0	0	0	0	0	1	0	0	0	0	0	0	0		1	0	0	0	0	0	0		2	23/01/2023 11:14	23/01/2023 11:29	2	1	2
47	23/01/2023	1	GSF	01/08/1985	3	3	1	6	1	4	6	1	3	1320	3	8	1	2	0	0	0	0	0	1	0	0	1	0	0	0	0	0	0	0		1	0	0	0	0	0	0		2	23/01/2023 11:25	23/01/2023 11:37	2	1	2
48	24/01/2023	1	GSF	15/04/1984	3	2	1	6	6	2	4	3			2	8	2		0	0	0	0	0	0	0	0	1	0	0	0	0	0	0	0		1	0	0	0	0	0	0	Recebe auxílio Brasil.	2	24/01/2023 08:58	24/01/2023 09:18	2	1	2
49	24/01/2023	1	GSF	22/07/1983	3	3	1	3	6	2	3	3			2	1	1	2	0	0	1	0	0	0	0	0	1	0	0	0	0	0	0	0		1	0	0	0	0	0	0	Recebe auxílio brasil	2	24/01/2023 14:12	24/01/2023 14:43	2	1	2
50	24/01/2023	1	GSF	23/05/1995	2	2	2	5	2	2	4	1	3	900	2	1	1	2	0	0	0	0	1	0	0	0	1	0	0	0	0	0	0	0		1	0	0	0	0	0	0		2	24/01/2023 14:13	24/01/2023 14:30	2	1	2
51	25/01/2023	1	GSF	03/05/1956	5	2	2	5	2	2	2	3			3	8	2		0	0	0	0	0	0	0	0	1	0	0	0	0	0	0	0		1	0	0	0	0	0	0		2	25/01/2023 09:05	25/01/2023 09:26	2	1	2
52	25/01/2023	1	GSF	06/11/1997	2	1	1	6	2	3	5	3			3	8	1	2	1	0	0	0	0	0	0	0	1	0	0	0	0	0	0	0		1	0	0	0	0	0	0		2	25/01/2023 09:04		2	1	2
53	25/01/2023	1	GSF	08/10/1958	5	6	2	1	6	2	4	3			3	8	2		0	0	0	0	0	0	0	0	0	0	1	0	0	0	0	0		1	0	0	0	0	0	0		2	25/01/2023 09:24	25/01/2023 09:44	2	1	2
54	25/01/2023	1	GSF	01/12/1988	2	2	1	6	2	6	4	1	3	1600	4	6	2		0	0	0	0	0	0	0	0	0	0	0	0	0	0	1	0		1	0	0	0	0	0	0		2	25/01/2023 10:05	25/01/2023 10:23	2	1	2
55	25/01/2023	1	GSF	28/03/1972	4	1	1	4	2	6	4	1	1	1200	4	9	2		0	0	0	0	0	0	0	0	0	0	0	0	0	0	1	0		2	0	1	0	0	0	0		2	25/01/2023 10:24	25/01/2023 10:18	2	1	2
56	25/01/2023	1	GSF	16/05/1986	3	2	1	6	2	3	5	3			2	8	1	2	0	0	0	0	0	1	0	0	1	0	0	0	0	0	0	0		1	0	0	0	0	0	0	Recebe auxílio brasil	2	25/01/2023 10:38	25/01/2023 10:58	2	1	2
57	25/01/2023	1	GSF	05/01/1995	2	2	1	6	3	2	5	2	7	2200	3	1	2		0	0	0	0	0	0	0	0	1	0	0	0	0	0	0	0		1	0	0	0	0	0	0		2	25/01/2023 11:07	25/01/2023 11:16	2	1	2
58	25/01/2023	1	GSF	22/05/1967	4	3	1	6	2	3	5	2	6	1200	5	1	1	2	0	0	0	0	1	0	0	0	0	0	0	0	1	0	0	0		1	0	0	0	0	0	0		2	25/01/2023 14:02		2	1	2
59	26/01/2023	1	GSF	27/12/1959	5	3	2	6	2	3	5	3			5	5	1	2	0	0	0	1	0	0	0	0	1	0	0	0	0	0	0	0		1	0	0	0	0	0	0		2	26/01/2023 08:40	26/01/2023 09:21	2	1	2
60	26/01/2023	1	GSF	06/09/1986	3	2	2	3	6	100	6	2	6	2000	1	8	2		0	0	0	0	0	0	0	0	0	0	0	0	0	0	1	0	Quer ajudar na pesquisa	1	0	0	0	0	0	0	Mora em uma comunidade catolica.Trabalhava na oficina mecanica	2	26/01/2023 08:49	26/01/2023 09:27	2	1	2
61	26/01/2023	1	GSF	14/11/1983	3	1	1	9	2	4	3	3			4	8	1	2	0	0	0	1	0	0	0	0	0	0	0	0	0	1	0	0		1	0	0	0	0	0	0		2	26/01/2023 11:06	26/01/2023 11:23	2	1	2
62	27/01/2023	1	GSF	10/03/1979	3	3	1	6	2	2	6	3			1	8	2		0	0	0	0	0	0	0	0	1	0	0	0	0	0	0	0		1	0	0	0	0	0	0		2	27/01/2023 08:45	27/01/2023 09:02	2	1	2
63	27/01/2023	1	GSF	27/02/2002	1	2	1	9	2	1	2	1	3	1200	3	8	1	2	1	0	0	0	0	0	0	0	0	0	0	0	0	0	1	0	Ajudar na pesquisa para desenvolvimento do sus.	1	0	0	0	0	0	0		2	27/01/2023 09:49	27/01/2023 10:10	2	1	2
64	27/01/2023	1	GSF	23/08/1953	6	2	1	1	2	2	5	3			3	1	2		0	0	0	0	0	0	0	0	0	0	1	0	0	0	0	0		1	0	0	0	0	0	0		2	27/01/2023 09:54	27/01/2023 10:19	2	1	2
65	27/01/2023	1	GSF	13/08/1988	2	1	1	3	1	5	3	3			3	1	1	2	0	0	0	0	0	1	0	0	1	0	0	0	0	0	0	0		1	0	0	0	0	0	0		2	27/01/2023 10:10	27/01/2023 10:24	2	1	2
66	27/01/2023	1	GSF	13/07/1992	2	3	2	9	1	6	5	1	3	1320	3	8	1	2	0	0	0	0	1	0	0	0	0	0	0	0	0	0	1	0	Contribuir com a pesquisa.	1	0	0	0	0	0	0		2	27/01/2023 14:24	27/01/2023 14:42	2	1	2
67	30/01/2023	1	GSF	04/10/1963	4	1	1	3	2	1	4	3			1	8	2		0	0	0	0	0	0	0	0	1	0	0	0	0	0	0	0		1	0	0	0	0	0	0		2	30/01/2023 08:41	30/01/2023 08:53	2	1	2
68	30/01/2023	1	GSF	20/12/1993	2	3	1	6	6	4	6	1	3	650	3	10	1	2	0	0	0	0	1	0	0	0	0	0	0	0	0	1	0	0		1	0	0	0	0	0	0	Recebe auxilio Brasil	2	30/01/2023 08:48	30/01/2023 09:06	1	1	2
69	30/01/2023	1	GSF	11/03/1990	2	3	2	6	6	4	6	3			5	1	1	2	0	0	0	0	1	0	0	0	1	0	0	0	0	0	0	0		1	0	0	0	0	0	0		2	30/01/2023 08:49		2	1	2
70	30/01/2023	1	GSF	09/06/1999	1	2	2	6	1	2	2	1	1	1300	4	8	2		0	0	0	0	0	0	0	0	0	0	0	1	0	0	0	0		1	0	0	0	0	0	0		2	30/01/2023 10:49	30/01/2023 10:59	2	1	2
71	30/01/2023	1	GSF	13/11/1967	4	3	1	3	2	2	3	1	4	1200	4	9	2		0	0	0	0	0	0	0	0	1	0	0	0	0	0	0	0		2	0	0	0	0	1	0	Ainda não realizei o teste	2	30/01/2023 14:31		2	1	2
72	31/01/2023	1	GSF	14/03/1976	4	3	1	6	2	3	5	2	3	1210	3	10	2		0	0	0	0	0	0	0	0	1	0	0	0	0	0	0	0		1	0	0	0	0	0	0		2	31/01/2023 09:36	31/01/2023 09:46	2	1	2
73	01/02/2023	1	GSF	04/10/1970	4	2	2	5	4	1	5	3			4	9	2		0	0	0	0	0	0	0	0	1	0	0	0	0	0	0	0		1	0	0	0	0	0	0		2	01/02/2023 10:38	01/02/2023 10:55	2	1	2
74	01/02/2023	1	GSF	29/03/1969	4	1	2	6	6	2	6	1	4	6000	5	1	2		0	0	0	0	0	0	0	0	0	0	0	0	0	0	1	0	Para contribuir com a pesquisa.	1	0	0	0	0	0	0		2	01/02/2023 10:56	01/02/2023 11:25	2	1	2
75	01/02/2023	1	GSF	12/11/1967	4	2	2	4	6	4	4	3			1	8	1	2	0	0	0	0	0	1	0	0	1	0	0	0	0	0	0	0		1	0	0	0	0	0	0		2	01/02/2023 11:22	01/02/2023 11:32	2	1	2
76	01/02/2023	1	GSF	25/04/1977	4	2	1	6	6	6	6	3			4	9	2		0	0	0	0	0	0	0	0	0	0	0	0	0	0	1	0	Porque eu a convidei pra participar da pesquisa.	1	0	0	0	0	0	0		2	01/02/2023 12:00	01/02/2023 12:20	2	1	2
77	01/02/2023	1	GSF	19/06/1969	4	2	1	12	6	2	8	1	4	9000	5	8	1	2	0	0	0	1	0	0	0	0	1	0	0	0	0	0	0	0		1	0	0	0	0	0	0		2	01/02/2023 13:10	01/02/2023 13:30	2	1	2
78	01/02/2023	1	GSF	05/07/1959	5	2	2	6	2	2	6	1	4	2400	5	4	1	2	0	0	0	0	1	0	0	0	1	0	0	0	0	0	0	0		1	0	0	0	0	0	0		2	01/02/2023 13:28	01/02/2023 13:42	2	1	2
79	01/02/2023	1	GSF	02/07/1955	5	3	1	3	2	3	6	3			4	8	2		0	0	0	0	0	0	0	0	0	0	1	0	0	0	0	0		1	0	0	0	0	0	0		2	01/02/2023 14:13	01/02/2023 14:29	2	1	2
80	02/02/2023	1	GSF	04/06/1963	4	1	2	3	7	1	4	2	6	1000	3	9	2		0	0	0	0	0	0	0	0	0	0	0	0	0	0	1	0	Estou só com as duas doses da vacina e quero me testar sozinho	1	0	0	0	0	0	0		2	02/02/2023 09:05		2	1	2
81	02/02/2023	1	GSF	28/08/1976	4	3	1	6	3	5	4	1	3	1210	3	8	2		0	0	0	0	0	0	0	0	0	0	0	0	0	0	1	0	Contribuir com a pesquisa.	1	0	0	0	0	0	0	Filho recebe auxilio brasil	2	02/02/2023 09:22	02/02/2023 09:53	2	1	2
82	02/02/2023	1	GSF	25/03/1969	4	2	1	9	2	4	4	2	1	1200	3	6	1	2	0	0	1	0	0	0	0	0	1	0	0	0	0	1	0	0		1	0	0	0	0	0	0		2	02/02/2023 09:38	02/02/2023 09:59	2	1	2
83	02/02/2023	1	GSF	05/09/1961	5	2	1	3	2	2	4	3			3	9	2		0	0	0	0	0	0	0	0	1	0	0	0	0	0	0	0		1	0	0	0	0	0	0		2	02/02/2023 10:39	02/02/2023 11:00	2	1	2
84	02/02/2023	1	GSF	06/11/1979	3	2	2	5	3	1	1	3			1	9	1	2	0	0	1	0	0	0	0	0	1	0	0	0	0	0	0	0		1	0	0	0	0	0	0	Recebe auxílio brasil.Ficou sabendo do teste no trabalho.	2	02/02/2023 10:44	02/02/2023 11:02	2	1	2
85	03/02/2023	1	GSF	16/09/1964	4	2	2	4	2	4	5	3			4	8	2		0	0	0	0	0	0	0	0	0	0	0	0	0	1	0	0		1	0	0	0	0	0	0	5 cômodos sendo que 2 quartos com suite.Renda que possui só e do INSS.	2	03/02/2023 09:01	03/02/2023 09:23	2	1	2
86	03/02/2023	1	GSF	10/08/2003	1	1	2	6	1	3	6	1	3	1600	3	9	2		0	0	0	0	0	0	0	0	0	0	0	0	0	0	1	0	Acha interessante participar.	1	0	0	0	0	0	0	Trabalha no cartorio e faz estagio.	2	03/02/2023 09:51	03/02/2023 10:10	2	1	2
87	06/02/2023	1	GSF	10/10/1966	4	1	1	5	6	1	4	3			3	8	1	2	0	0	0	0	1	0	0	0	1	0	1	0	0	0	0	0		1	0	0	0	0	0	0		2	06/02/2023 11:30		2	1	2
88	06/02/2023	1	GSF	01/05/1968	4	2	1	3	6	2	5	2	1	2500	4	8	1	2	0	0	1	0	1	0	0	0	0	0	0	0	0	1	0	0		1	0	0	0	0	0	0	Recebe aposentadoria e e diarista	2	06/02/2023 11:31	06/02/2023 11:44	2	1	2
89	07/02/2023	1	GSF	19/07/1965	4	3	1	3	6	2	3	3			2	1	2		0	0	0	0	0	0	0	0	1	0	0	0	0	0	0	0		1	0	0	0	0	0	0		2	07/02/2023 09:28	07/02/2023 09:43	2	1	2
90	09/02/2023	1	GSF	21/05/1992	2	3	1	3	6	7	3	3			3	8	2		0	0	0	0	0	0	0	0	1	0	0	0	0	0	0	0		1	0	0	0	0	0	0		2	09/02/2023 08:58	09/02/2023 09:10	2	1	2
91	09/02/2023	1	GSF	17/08/1954	5	1	2	5	6	2	5	3			3	7	2		0	0	0	0	0	0	0	0	0	0	1	0	0	0	0	0		1	0	0	0	0	0	0	Recebe INSS e a esposa auxílio brasil	2	09/02/2023 10:17	09/02/2023 10:39	2	1	2
92	10/02/2023	1	GSF	20/12/1959	5	1	2	1	6	3	3	3			3	1	2		0	0	0	0	0	0	0	0	1	0	0	0	0	0	0	0		1	0	0	0	0	0	0		2	10/02/2023 09:03	10/02/2023 09:30	2	1	2
93	10/02/2023	1	GSF	05/05/1970	4	2	1	10	2	4	5	1	3	4300	5	9	1		1	0	0	0	0	0	0	0	1	0	0	0	0	0	0	0		1	0	0	0	0	0	0		2	10/02/2023 09:04	10/02/2023 09:15	2	1	2
94	10/02/2023	1	GSF	21/11/1964	4	3	1	5	2	2	5	3			3	9	2		0	0	0	0	0	0	0	0	1	0	0	0	0	0	0	0		1	0	0	0	0	0	0	Filha recebe loas	2	10/02/2023 09:25	10/02/2023 09:35	2	1	2
95	10/02/2023	1	GSF	29/07/1977	4	1	1	10	5	5	8	2	6	900	3	8	2		0	0	0	0	0	0	0	0	0	0	0	0	0	0	1	0	Ajudar na pesquisa.	1	0	0	0	0	0	0		2	10/02/2023 10:55	10/02/2023 11:22	2	1	2
96	13/02/2023	1	GSF	29/04/1965	4	2	1	3	1	1	3	1	4	16000	3	8	2		0	0	0	0	0	0	0	0	1	0	0	0	0	0	0	0		1	0	0	0	0	0	0		2	13/02/2023 08:57	13/02/2023 09:15	2	1	1
97	13/02/2023	1	GSF	26/04/1995	2	1	1	10	2	2	6	1	3	2000	4	8	2		0	0	0	0	0	0	0	0	0	0	1	0	0	0	0	0		1	0	0	0	0	0	0		2	13/02/2023 09:16	13/02/2023 09:28	2	1	2
98	13/02/2023	1	GSF	15/11/1960	5	3	1	3	6	2	6	3			3	1	1		0	0	0	0	1	0	0	0	1	0	0	0	0	0	0	0		1	0	0	0	0	0	0		2	13/02/2023 09:36	13/02/2023 09:51	1	1	2
99	15/02/2023	1	VV	11/09/1985	3	3	1	6	1	4	5	1	3	1500	2	8	2		0	0	0	0	0	0	0	0	1	0	0	0	0	0	0	0		1	0	0	0	0	0	0		2	15/02/2023 09:23	15/02/2023 09:25	2	1	2
100	15/02/2023	1	VV	13/10/1988	2	3	1	4	2	5	5	3			1	8	2		0	0	0	0	0	0	0	0	1	0	0	0	0	0	0	0		2	0	0	0	0	1	0		2	15/02/2023 09:46	15/02/2023 09:51	2	1	2
101	15/02/2023	1	GSF	13/03/1954	5	3	1	11	2	1	8	3			5	5	1		0	0	1	0	0	0	0	0	0	0	0	0	0	0	1	0	Para ajudar na pesquisa	1	0	0	0	0	0	0		2	15/02/2023 09:59	15/02/2023 10:08	2	1	2
102	15/02/2023	2	USF DORON	02/05/1977	4	2	2	11	6	3	7	1	3	999999999	4	5	1	2	1	1	0	0	1	0	0	0	1	1	0	0	0	0	0	0		1	0	0	0	0	0	0		2	15/02/2023 10:04	15/02/2023 10:36	1	1	2
103	14/03/2023	2	USF DORON	20/01/1956	5	1	1	5	2	2	5	3			2	9	2		0	0	0	0	0	0	0	0	0	0	1	0	0	0	0	0		1	0	0	0	0	0	0		2	14/03/2023 10:43	14/03/2023 10:54	2	1	2
104	14/03/2023	2	USF DORON	11/09/1992	2	2	1	9	6	1	2	2	6	1212	3	1	2		0	0	0	0	0	0	0	0	0	1	0	0	0	0	0	0		1	0	0	0	0	0	0		2	14/03/2023 11:11	14/03/2023 11:27	2	1	2
105	15/02/2023	1	VV	10/01/1969	4	3	1	3	6	4	5	3			1	1	1		0	0	0	0	1	0	0	0	1	0	0	0	0	0	0	0		1	0	0	0	0	0	0		2	15/02/2023 10:29	15/02/2023 10:39	2	1	2
106	15/02/2023	2	USF DORON	16/07/1999	1	3	1	3	2	3	3	2	6	200	1	1	2		0	0	0	0	0	0	0	0	1	0	0	0	0	0	0	0		2	0	0	0	0	1	0		2	15/02/2023 11:14	15/02/2023 11:38	2	1	2
107	15/02/2023	2	USF DORON	06/09/1990	2	1	1	5	6	4	3	3			1	1	2		0	0	0	0	0	0	0	0	1	0	0	0	0	0	0	0		2	0	0	1	0	0	0		2	15/02/2023 12:05	15/02/2023 12:17	2	1	2
108	15/02/2023	1	VV	28/10/1960	5	1	1	3	1	3	5	3			3	8	2		0	0	0	0	0	0	0	0	1	0	0	0	0	0	0	0		1	0	0	0	0	0	0		2	15/02/2023 13:23	15/02/2023 13:32	2	1	1
109	15/02/2023	2	USF DORON	16/01/1995	2	2	1	7	7	4	6	2	6	800	3	1	1	2	0	0	0	0	0	1	0	0	1	0	0	0	0	0	0	0		2	0	0	0	0	0	1		2	15/02/2023 13:46	15/02/2023 13:55	2	1	1
110	15/02/2023	1	VV	02/11/1999	2	3	1	3	1	2	3	3			1	8	2		0	0	0	0	0	0	0	0	1	0	0	0	0	0	0	0		1	0	0	0	0	0	0		2	15/02/2023 13:51	15/02/2023 14:00	2	1	2
111	15/02/2023	2	USF DORON	13/09/1957	5	3	1	6	5	4	5	3			5	5	1	2	0	1	0	0	1	0	0	0	0	0	0	0	0	0	1	0	Para colaborar com a ciência	1	0	0	0	0	0	0		2	15/02/2023 14:30	15/02/2023 14:55	2	1	2
112	15/02/2023	2	USF DORON	08/06/1950	5	2	1	3	2	6	3	3			3	8	2		0	0	0	0	0	0	0	0	1	0	0	0	0	0	0	0		1	0	0	0	0	0	0		2	15/02/2023 15:18	15/02/2023 15:42	2	1	2
113	15/02/2023	2	USF DORON	03/07/1968	4	3	1	3	2	4	5	3			1	8	2		0	0	0	0	0	0	0	0	1	0	1	0	0	0	0	0		2	0	0	1	0	0	0		2	15/02/2023 15:48	15/02/2023 16:00	2	1	1
114	16/02/2023	2	USF DORON	29/10/1990	2	2	2	9	6	2	4	1	3	1741	3	5	1	2	0	0	1	0	0	0	0	0	1	0	0	0	0	0	0	0		1	0	0	0	0	0	0		2	16/02/2023 09:10	16/02/2023 09:37	2	1	2
115	16/02/2023	2	USF DORON	06/08/1979	3	2	1	9	6	3	5	3			2	8	1	1	0	0	0	0	1	0	0	0	0	0	1	0	0	0	0	0		1	0	0	0	0	0	0		2	16/02/2023 09:45	16/02/2023 10:16	1	1	2
116	16/02/2023	1	GSF	07/11/2003	1	2	2	6	2	3	3	2	6	700	3	8	2		0	0	0	0	0	0	0	0	1	0	0	0	0	0	0	0		1	0	0	0	0	0	0		2	16/02/2023 09:58	16/02/2023 10:09	2	1	2
117	16/02/2023	1	GSF	21/09/2000	1	2	1	6	2	1	4	3			2	8	2		0	0	0	0	0	0	0	0	1	0	0	0	0	0	0	0		1	0	0	0	0	0	0	Recebe auxilio brasil	2	16/02/2023 10:35	16/02/2023 10:48	2	1	2
118	23/02/2023	2	USF DORON	01/11/1987	3	2	2	6	2	2	4	2	6	2200	3	8	2		0	0	0	0	0	0	0	0	1	0	0	0	0	0	0	0		1	0	0	0	0	0	0		2	23/02/2023 09:02	23/02/2023 09:17	2	1	2
119	23/02/2023	2	USF DORON	02/04/1973	4	3	2	10	6	3	7	1	3	15000	6	5	1	2	0	1	0	0	1	0	0	0	1	0	0	0	1	0	0	0		1	0	0	0	0	0	0		2	23/02/2023 09:33	23/02/2023 09:52	2	1	2
120	23/02/2023	2	USF DORON	17/11/1981	4	2	1	3	2	4	5	2	1	100	2	8	2		0	0	0	0	0	0	0	0	1	0	0	0	0	0	0	0		1	0	0	0	0	0	0		2	23/02/2023 10:48	23/02/2023 11:02	2	1	2
121	23/02/2023	2	USF DORON	05/03/1977	4	1	2	10	1	5	6	1	5	2000	4	5	2		0	0	0	0	0	0	0	0	0	1	0	0	0	0	0	0		1	0	0	0	0	0	0		2	23/02/2023 11:24	23/02/2023 11:46	2	1	2
122	23/02/2023	2	USF DORON	17/06/1981	3	3	2	6	6	4	5	1	4	999	2	1	2		0	0	0	0	0	0	0	0	1	0	0	0	0	0	0	0		1	0	0	0	0	0	0		2	23/02/2023 14:05	23/02/2023 14:24	2	1	2
123	23/02/2023	2	USF DORON	10/02/1982	4	3	1	6	2	6	5	2	6	200	1	1	1	2	0	0	1	0	0	1	0	0	1	0	0	0	0	0	0	0		1	0	0	0	0	0	0		2	23/02/2023 14:53	23/02/2023 15:27	2	1	2
124	23/02/2023	2	USF DORON	13/10/2003	1	2	1	6	1	8	5	2	6	999	3	1	2		0	0	0	0	0	0	0	0	1	0	0	0	0	0	0	0		1	0	0	0	0	0	0		2	23/02/2023 16:08	23/02/2023 16:21	2	1	2
125	24/02/2023	2	USF DORON	22/10/1994	2	1	2	9	4	3	5	1	3	2300	3	5	2		0	0	0	0	0	0	0	0	0	1	0	0	0	0	0	0		1	0	0	0	0	0	0		2	24/02/2023 09:17	24/02/2023 09:45	2	1	2
126	24/02/2023	2	USF DORON	12/03/1999	1	2	1	6	2	3	4	3			1	8	1	2	0	0	0	0	0	1	0	0	1	0	0	0	0	0	0	0		1	0	0	0	0	0	0		2	24/02/2023 10:20	24/02/2023 10:31	2	1	2
127	24/02/2023	2	USF DORON	16/10/1953	5	3	1	11	6	2	5	1	4	7000	6	8	2		0	0	0	0	0	0	0	0	0	0	0	0	1	0	1	0	Para visitar a mãe e autocuidado.	2	0	0	1	0	0	0		2	24/02/2023 10:46	24/02/2023 11:00	2	1	2
128	24/02/2023	1	VV	31/07/1972	4	2	2	3	6	5	3	1	3	2500	3	8	2		0	0	0	0	0	0	0	0	1	0	0	0	0	0	0	0		1	0	0	0	0	0	0	Recebe auxílio brasil	2	24/02/2023 13:08	24/02/2023 13:39	2	1	2
129	27/02/2023	1	VV	07/12/1989	2	2	2	10	6	2	4	3			4	3	1	2	0	0	0	0	1	0	0	0	1	0	1	0	0	0	0	0		1	0	0	0	0	0	0		2	27/02/2023 08:47	27/02/2023 09:04	2	1	2
130	27/02/2023	1	GSF	14/11/1941	6	3	2	4	2	7	5	3			3	5	1	1	0	0	0	0	0	1	0	0	1	0	0	0	0	0	0	0		1	0	0	0	0	0	0		2	27/02/2023 09:04	27/02/2023 09:28	2	1	2
131	27/02/2023	1	VV	16/11/1985	3	2	2	6	6	5	5	1	3	600	1	9	2		0	0	0	0	0	0	0	0	0	0	1	0	0	0	0	0		1	0	0	0	0	0	0		2	27/02/2023 09:32	27/02/2023 09:56	2	1	2
132	27/02/2023	1	VV	14/02/1991	2	1	1	6	6	3	4	1	3	1300	3	8	1	2	0	0	0	0	1	0	0	0	1	0	0	0	0	0	0	0		1	0	0	0	0	0	0		2	27/02/2023 10:17	27/02/2023 10:40	2	1	2
133	27/02/2023	2	USF DORON	27/10/1984	3	2	2	6	2	4	8	1	3	2800	4	8	2		0	0	0	0	0	0	0	0	1	1	0	0	0	0	0	0		1	0	0	0	0	0	0		2	27/02/2023 14:15	27/02/2023 14:33	2	1	2
134	27/02/2023	2	USF DORON	20/11/1980	3	2	1	6	6	2	4	3			1	1	1	2	0	0	0	0	1	0	0	0	1	0	0	0	0	0	0	0		1	0	0	0	0	0	0		2	27/02/2023 15:17	27/02/2023 15:29	2	1	2
135	27/02/2023	1	VV	14/12/1988	2	3	1	10	2	6	6	1	3	2200	4	9	1	2	0	0	1	0	0	0	0	0	1	0	0	0	0	0	0	0		1	0	0	0	0	0	0		2	27/02/2023 15:21	27/02/2023 15:45	2	1	2
136	27/02/2023	2	USF DORON	15/03/1993	2	1	2	9	1	1	6	1	3	1600	3	9	1	1	1	0	0	0	0	0	0	0	1	1	0	0	0	0	0	0		1	0	0	0	0	0	0		2	27/02/2023 14:40	27/02/2023 14:56	2	1	2
137	27/02/2023	2	USF DORON	16/07/1990	2	3	1	3	6	8	4	2	6	1200	3	8	2		0	0	0	0	0	0	0	0	1	0	0	0	0	0	0	0		2	1	0	0	0	0	0		2	27/02/2023 16:05	27/02/2023 16:17	2	1	2
138	28/02/2023	1	GSF	13/09/1941	6	2	2	5	2	1	5	3			3	1	1		0	0	0	0	1	0	0	0	1	0	0	0	0	0	0	0		1	0	0	0	0	0	0		2	28/02/2023 09:14	28/02/2023 09:40	2	1	2
139	28/02/2023	1	GSF	06/08/1941	6	2	1	6	2	2	6	3			3	8	2		0	0	0	0	0	0	0	0	1	0	0	0	0	0	0	0		1	0	0	0	0	0	0		2	28/02/2023 10:05	28/02/2023 10:21	2	1	2
140	28/02/2023	1	VV	28/07/1958	5	2	2	3	2	2	5	3			4	8	2		0	0	0	0	0	0	0	0	1	0	0	0	0	0	0	0		1	0	0	0	0	0	0		2	28/02/2023 11:01		1	1	2
141	28/02/2023	1	GSF	06/01/1971	4	1	2	6	2	4		2	6	2000	4	6	2		0	0	0	0	0	0	0	0	0	0	1	0	0	0	0	0		1	0	0	0	0	0	0		2	28/02/2023 11:01	24/01/2023 14:30	2	1	1
142	28/02/2023	2	USF DORON	01/10/1982	4	3	2	3	1	4	6	1	3	2500	4	8	1	2	0	0	0	0	1	0	0	0	1	0	0	0	0	0	0	0		1	0	0	0	0	0	0		2	28/02/2023 09:28	28/02/2023 09:42	2	1	2
143	28/02/2023	2	USF DORON	28/04/1999	1	2	1	9	1	2	6	1	4	1253	3	8	1	2	0	0	1	0	0	0	0	0	1	0	0	1	0	0	0	0		1	0	0	0	0	0	0		2	28/02/2023 11:50	28/02/2023 12:09	2	1	2
144	28/02/2023	2	USF DORON	04/12/1999	1	1	1	9	2	1	6	1	3	2500	3	5	1	2	1	0	0	0	0	0	0	0	1	0	0	0	0	0	0	0		1	0	0	0	0	0	0		2	28/02/2023 10:15	28/02/2023 10:30	2	1	2
145	28/02/2023	2	USF DORON	29/02/1964	4	1	1	11	6	1	6	1	4	4100	4	9	1	2	1	0	0	0	0	0	0	0	1	1	0	0	0	0	0	0		1	0	0	0	0	0	0		2	28/02/2023 10:53	28/02/2023 11:03	2	1	2
146	28/02/2023	2	USF DORON	05/11/1991	2	2	1	6	2	2	4	2	6	1000	3	5	1	2	0	0	0	0	1	0	0	0	0	0	1	0	0	0	0	0		1	0	0	0	0	0	0		2	28/02/2023 13:50	28/02/2023 14:16	2	1	2
147	28/02/2023	2	USF DORON	11/07/1966	4	2	1	3	1	3	7	2	6	2000	3	6	1	2	0	0	1	0	0	1	0	0	1	0	0	0	0	0	0	0		1	0	0	0	0	0	0		2	28/02/2023 14:23	28/02/2023 14:35	2	1	2
148	28/02/2023	2	USF DORON	05/03/1986	3	1	2	6	5	3	6	1	3	1700	3	3	1	1	0	0	1	0	0	0	0	0	0	1	0	0	0	0	0	0		1	0	0	0	0	0	0		2	28/02/2023 14:52	28/02/2023 15:17	2	1	2
149	28/02/2023	2	USF DORON	01/12/1947	6	2	1	3	6	1	5	3			3	1	2		0	0	0	0	0	0	0	0	1	0	0	0	0	0	0	0		1	0	0	0	0	0	0		2	28/02/2023 16:18	28/02/2023 16:37	2	1	2
150	01/03/2023	1	GSF	24/12/2002	1	3	1	6	2	3	7	1	4	750	4	8	2		0	0	0	0	0	0	0	0	1	0	0	0	0	0	0	0		1	0	0	0	0	0	0	Jovem aprendiz no mercado prix	2	01/03/2023 09:19	01/03/2023 09:30	2	1	2
151	01/03/2023	2	USF DORON	02/07/1982	3	3	1	3	1	4	3	1	6	1200	3	9	2		0	0	0	0	0	0	0	0	1	0	0	0	0	0	0	0		1	0	0	0	0	0	0		2	01/03/2023 10:01	01/03/2023 10:17	2	1	2
152	01/03/2023	2	USF DORON	25/10/1976	4	3	1	8	6	3	6	2	6	999	1	8	1	2	0	0	0	0	1	0	0	0	1	0	0	0	0	0	0	0		1	0	0	0	0	0	0		2	01/03/2023 10:26	01/03/2023 10:41	2	1	2
153	01/03/2023	2	USF DORON	29/06/1985	2	3	1	9	1	6	3	1	3	2400	5	5	1	1	0	0	0	0	0	1	0	0	0	0	0	0	1	0	0	0		1	0	0	0	0	0	0		2	01/03/2023 13:53	01/03/2023 14:04	2	1	2
154	01/03/2023	2	USF DORON	25/04/1995	2	3	1	5	2	3	3	3			1	8	2		0	0	0	0	0	0	0	0	1	0	0	0	0	0	0	0		1	0	0	0	0	0	0		2	01/03/2023 14:20	01/03/2023 14:42	2	1	1
155	01/03/2023	1	VV	01/03/2023	2	2	1	6	2	3	5	1	3	1100	3	8	2		0	0	0	0	0	0	0	0	1	1	0	0	0	0	0	0		1	0	0	0	0	0	0		2	01/03/2023 14:51	01/03/2023 15:01	2	1	2
156	01/03/2023	2	USF DORON	16/02/1988	2	3	1	10	4	4	5	1	4	1.212	3	1	1	2	0	0	0	0	1	0	0	0	1	0	0	0	0	0	0	0		1	0	0	0	0	0	0		2	01/03/2023 15:46	01/03/2023 16:10	2	1	2
157	02/03/2023	1	GSF	30/11/1948	5	1	2	3	1	1	4	3			3	8	2		0	0	0	0	0	0	0	0	0	0	0	0	0	0	1	0	Pra ajudar	1	0	0	0	0	0	0		2	02/03/2023 09:10	02/03/2023 09:19	2	1	2
158	02/03/2023	2	USF DORON	30/01/1991	2	2	2	6	6	2	6	3			1	9	2		0	0	0	0	0	0	0	0	0	1	0	0	0	0	0	0		1	0	0	0	0	0	0		2	02/03/2023 09:51	02/03/2023 10:03	2	1	2
159	02/03/2023	2	USF DORON	29/04/1993	2	2	1	6	6	2	5	3			2	5	1	1	0	0	0	0	0	1	0	0	0	1	0	0	0	0	0	0		1	0	0	0	0	0	0		2	02/03/2023 10:15	02/03/2023 10:43	2	1	2
160	02/03/2023	1	GSF	24/09/1949	5	2	2	5	6	1	3	3			2	8	2		0	0	0	0	0	0	0	0	0	0	0	0	0	0	1	0	Ajudar na pesquisa	1	0	0	0	0	0	0		2	02/03/2023 10:14	02/03/2023 10:35	2	1	2
161	02/03/2023	1	GSF	24/06/1990	2	3	2	9	1	4	6	1	4	2000	5	8	2		0	0	0	0	0	0	0	0	0	1	0	0	0	0	0	0		1	0	0	0	0	0	0	Religião pagã	2	02/03/2023 11:09	02/03/2023 11:33	2	1	2
162	03/03/2023	2	USF DORON	10/06/1958	5	3	1	6	6	2	5	2	6	250	1	8	1	2	0	0	0	0	0	1	0	0	1	0	0	0	0	0	0	0		1	0	0	0	0	0	0		2	03/03/2023 10:52	03/03/2023 11:07	2	1	1
163	02/03/2023	2	USF DORON	26/03/1992	2	2	1	5	1	4	4	3			1	8	1	2	0	0	0	0	1	0	0	0	1	0	0	0	0	0	0	0		1	0	0	0	0	0	0		2	02/03/2023 15:30	02/03/2023 15:35	2	1	2
164	06/03/2023	2	USF DORON	13/04/2000	1	1	2	9	1	3	5	2	6	500	3	9	2		0	0	0	0	0	0	0	0	0	1	0	0	0	0	0	0		1	0	0	0	0	0	0		2	06/03/2023 09:14	06/03/2023 09:31	2	1	2
165	03/03/2023	2	USF DORON	09/10/1974	4	2	2	6	1	5	9	1	5	8000	5	5	1	2	0	0	0	0	1	0	0	0	1	0	0	0	0	0	0	0		1	0	0	0	0	0	0		2	03/03/2023 09:30	03/03/2023 09:49	2	1	2
166	03/03/2023	1	VV	15/04/1977	4	3	1	3	7	4	2	3			4	8	2		0	0	0	0	0	0	0	0	0	0	1	0	0	0	0	0		1	0	0	0	0	0	0		2	03/03/2023 10:35	03/03/2023 10:52	2	1	2
167	03/03/2023	1	GSF	27/03/1958	5	1	2	6	2	2	3	3			3	8	2		0	0	0	0	0	0	0	0	0	1	1	0	0	0	0	0		1	0	0	0	0	0	0		2	03/03/2023 12:00	03/03/2023 12:01	2	1	1
168	03/03/2023	1	VV	01/07/2001	1	2	1	6	7	4	5	1	4	2500	6	8	1	2	1	0	0	0	0	0	0	0	1	1	0	0	0	0	0	0		1	0	0	0	0	0	0		2	03/03/2023 13:59		2	1	2
169	06/03/2023	1	VV	05/05/2004	1	3	1	5	2	4	5	3			1	8	2		0	0	0	0	0	0	0	0	1	0	0	0	0	0	0	0		1	0	0	0	0	0	0		2	06/03/2023 09:13	06/03/2023 09:24	2	1	2
170	06/03/2023	1	VV	15/12/1965	4	1	2	10	1	2	4	3			1	8	2		0	0	0	0	0	0	0	0	0	1	0	0	0	0	0	0		1	0	0	0	0	0	0		2	06/03/2023 09:58	06/03/2023 10:24	2	1	2
171	06/03/2023	2	USF DORON	03/04/1961	5	2	2	3	6	3	4	1	3	1.212	3	8	2		0	0	0	0	0	0	0	0	1	0	0	0	0	0	0	0		1	0	0	0	0	0	0		2	06/03/2023 10:31	06/03/2023 10:52	2	1	2
172	06/03/2023	1	VV	14/07/1991	2	2	1	10	1	3	5	1	3	2000	3	7	1	2	0	0	1	0	0	0	0	0	0	1	0	0	0	0	0	0		1	0	0	0	0	0	0		2	06/03/2023 10:48	06/03/2023 11:11	2	1	2
173	06/03/2023	2	USF DORON	04/10/1960	5	3	1	6	6	1	4	3			3	8	2		0	0	0	0	0	0	0	0	1	0	0	0	0	0	0	0		1	0	0	0	0	0	0		2	06/03/2023 14:39	06/03/2023 14:54	2	1	2
174	07/03/2023	1	GSF	25/04/1978	4	3	2	6	1	2	12	1	4	2500	5	4	2		0	0	0	0	0	0	0	0	1	0	0	0	0	0	0	0		1	0	0	0	0	0	0		2	07/03/2023 09:40	07/03/2023 10:01	2	1	1
175	07/03/2023	1	VV	02/02/1964	4	2	1	6	6	3	10	1	4	2100	4	8	1	1	0	0	0	0	1	0	0	0	1	0	0	0	0	0	0	0		1	0	0	0	0	0	0		2	07/03/2023 10:03	07/03/2023 10:42	2	1	2
176	07/03/2023	1	VV	10/03/1984	3	3	2	9	6	2	5	1	4	2000	4	1	1	2	0	0	0	0	1	0	0	0	1	0	0	0	0	0	0	0		1	0	0	0	0	0	0		2	07/03/2023 10:24		2	1	2
177	07/03/2023	1	GSF	11/06/1953	5	2	2	10	6	2	5	3			5	8	1		0	0	0	0	1	0	0	0	1	0	0	0	0	0	0	0		1	0	0	0	0	0	0		2	07/03/2023 10:56	07/03/2023 11:15	2	1	2
178	07/03/2023	1	GSF	30/12/2003	1	2	2	3	1	6	10	2	3	950	3	1	2		0	0	0	0	0	0	0	0	0	1	0	0	0	0	0	0		1	0	0	0	0	0	0		2	07/03/2023 14:09	07/03/2023 14:23	2	1	2
179	07/03/2023	1	GSF	25/01/2002	1	3	1	3	1	2	4	1	3	1500	3	8	2		0	0	0	0	0	0	0	0	1	0	0	0	0	0	0	0		1	0	0	0	0	0	0		2	07/03/2023 14:33	07/03/2023 14:43	2	1	2
180	08/03/2023	2	USF DORON	30/04/1985	3	3	1	3	1	2	3	3			2	9	2		0	0	0	0	0	0	0	0	0	1	0	0	0	0	0	0		1	0	0	0	0	0	0		2	08/03/2023 08:50	08/03/2023 09:10	2	1	2
181	08/03/2023	2	USF DORON	28/06/1996	2	2	1	10	1	4	7	1	3	2000	3	9	2		0	0	0	0	0	0	0	0	0	1	0	0	0	0	0	0		1	0	0	0	0	0	0		2	08/03/2023 09:24	08/03/2023 09:40	2	1	2
182	08/03/2023	1	GSF	19/02/1960	5	1	2	9	1	1	2	1	3	6000	5	5	2		0	0	0	0	0	0	0	0	0	0	0	0	0	0	1	0	Ajudar	1	0	0	0	0	0	0		2	08/03/2023 09:32	08/03/2023 09:46	2	1	2
183	08/03/2023	2	USF DORON	02/06/2000	1	2	1	3	1	3	2	3			1	8	2		0	0	0	0	0	0	0	0	0	0	1	0	0	0	0	0		1	0	0	0	0	0	0		2	08/03/2023 10:13	08/03/2023 10:29	2	1	2
184	08/03/2023	1	GSF	30/11/2000	1	1	1	5	2	2	2	3			2	1	2		0	0	0	0	0	0	0	0	0	0	0	0	0	0	1	0	Ajudar na pesquisa	1	0	0	0	0	0	0		2	08/03/2023 10:24	08/03/2023 10:43	2	1	2
185	08/03/2023	2	USF DORON	15/11/1973	4	3	1	3	1	4	4	3			1	1	2		0	0	0	0	0	0	0	0	1	0	0	0	0	0	0	0		1	0	0	0	0	0	0		2	08/03/2023 10:43	08/03/2023 11:05	2	1	2
186	08/03/2023	1	GSF	29/05/2003	1	3	2	3	2	5	1	3			1	3	1	2	0	0	1	0	0	0	0	0	0	0	0	0	0	0	1	0	Ajudar na pesquisa	1	0	0	0	0	0	0		2	08/03/2023 10:52	08/03/2023 11:03	2	1	2
187	08/03/2023	2	USF DORON	29/01/2001	1	1	1	3	6	3	3	3			1	1	2		0	0	0	0	0	0	0	0	1	0	0	0	0	0	0	0		2	1	0	0	0	0	0		2	08/03/2023 11:18	08/03/2023 11:36	2	1	2
188	08/03/2023	1	GSF	01/05/1981	3	3	2	11	8	1	4	1	4	2000	4	8	2		0	0	0	0	0	0	0	0	0	0	0	0	0	1	0	0		1	0	0	0	0	0	0		2	08/03/2023 11:35	08/03/2023 13:37	1	1	2
189	09/03/2023	1	GSF	29/08/1985	3	3	2	9	6	3	7	2	6	1200	4	5	1	2	0	0	0	1	0	0	0	0	0	0	0	0	0	0	1	0		1	0	0	0	0	0	0		2	09/03/2023 08:41	09/03/2023 09:04	2	1	2
190	09/03/2023	2	USF DORON	29/08/1962	5	2	1	6	6	3	5	1	3	1212	3	8	2		0	0	0	0	0	0	0	0	0	1	0	0	0	0	0	0		1	0	0	0	0	0	0		2	09/03/2023 09:40	09/03/2023 09:56	2	1	2
191	09/03/2023	2	USF DORON	19/08/1973	4	3	2	3	2	3	6	1	3	1100	2	9	2		0	0	0	0	0	0	0	0	1	0	0	0	0	0	0	0		1	0	0	0	0	0	0		2	09/03/2023 13:49	09/03/2023 14:03	2	1	2
192	09/03/2023	2	USF DORON	25/01/1965	4	2	1	5	2	1	5	2	6	400	2	1	1	2	0	0	0	0	1	0	0	0	1	0	1	0	0	0	0	0		1	0	0	0	0	0	0		2	09/03/2023 14:25	09/03/2023 14:31	2	1	1
193	13/03/2023	1	VV	06/05/2000	1	2	1	6	2	3	4	1	3	1400	3	6	2		0	0	0	0	0	0	0	0	0	0	0	0	0	0	1	0	Pra ajudar na pesquisa e achou interessante o autoteste porque da pra fazer em casa.	1	0	0	0	0	0	0		2	13/03/2023 09:23	13/03/2023 09:36	2	1	2
194	13/03/2023	1	VV	03/05/1993	2	1	2	6	6	2	4	3			4	3	2		0	0	0	0	0	0	0	0	1	0	0	0	0	0	0	0		1	0	0	0	0	0	0		2	13/03/2023 10:10	13/03/2023 10:33	2	1	2
195	13/03/2023	1	VV	21/05/1991	2	3	1	6	6	2	4	1	3	1212	3	8	1	2	0	0	0	0	1	0	0	0	1	0	0	0	0	0	0	0		1	0	0	0	0	0	0		2	13/03/2023 11:15	13/03/2023 11:28	2	1	2
196	13/03/2023	2	USF DORON	14/10/1984	3	2	1	6	1	3	6	2	5	1400	3	8	1	2	0	1	0	0	0	0	0	0	1	0	0	0	0	0	0	0		1	0	0	0	0	0	0		2	13/03/2023 11:19	13/03/2023 11:35	2	1	2
197	13/03/2023	2	USF DORON	26/12/1945	6	2	1	6	6	3	5	3			4	6	2		0	0	0	0	0	0	0	0	1	0	0	0	1	0	0	0		1	0	0	0	0	0	0		2	13/03/2023 11:54	13/03/2023 12:20	2	1	1
198	13/03/2023	1	VV	01/05/2003	1	2	1	6	2	3	3	2	3	1	3	8	1	2	0	1	0	0	0	0	0	0	1	0	0	0	0	0	0	0		1	0	0	0	0	0	0	Fez estágio técnico em enfermagem	2	13/03/2023 13:45	13/03/2023 14:00	2	1	2
199	13/03/2023	2	USF DORON	18/05/1976	4	3	2	10	6	2	7	1	3	1538	3	9	1	2	1	0	0	0	0	1	0	0	0	0	1	0	0	0	0	0		1	0	0	0	0	0	0		2	13/03/2023 13:48	13/03/2023 14:01	2	1	2
200	14/03/2023	2	USF DORON	15/05/1984	3	3	2	10	2	4	7	1	4	999	4	9	2		0	0	0	0	0	0	0	0	0	1	0	0	1	0	0	0		1	0	0	0	0	0	0		2	14/03/2023 08:43	14/03/2023 09:09	2	1	2
201	14/03/2023	2	USF DORON	26/03/1960	5	3	2	6	6	3	8	2	6	999	3	9	1	2	0	0	0	0	1	0	0	0	1	0	0	0	0	0	0	0		1	0	0	0	0	0	0		2	14/03/2023 09:22	14/03/2023 09:43	2	1	2
202	14/03/2023	1	VV	10/07/1969	4	1	1	6	2	1	6	1	3	1300	3	8	1	1	0	0	1	0	0	0	0	0	0	0	1	0	0	0	0	0		1	0	0	0	0	0	0		2	14/03/2023 09:37		2	1	2
203	14/03/2023	2	USF DORON	12/07/1945	6	2	1	10	6	1	3	3			2	9	1	2	0	0	0	0	1	0	0	0	1	0	0	0	0	0	0	0		1	0	0	0	0	0	0		2	14/03/2023 09:54	14/03/2023 10:14	2	1	2
204	14/03/2023	1	GSF	03/10/2004	1	1	1	6	2	7	5	3			3	9	2		0	0	0	0	0	0	0	0	1	0	0	0	0	0	0	0		1	0	0	0	0	0	0		2	14/03/2023 10:49	14/03/2023 11:20	2	1	2
205	14/03/2023	2	USF DORON	10/03/1966	4	1	1	6	6	2	6	2	3	1500	4	5	2		0	0	0	0	0	0	0	0	1	0	0	0	0	0	0	0		1	0	0	0	0	0	0		2	14/03/2023 11:32	14/03/2023 11:43	2	1	2
206	15/03/2023	2	USF DORON	17/08/1977	4	4	1	6	6	3	4	1	3	1500	3	9	1	2	0	0	0	0	1	1	0	0	0	0	0	0	1	0	0	0		1	0	0	0	0	0	0		2	15/03/2023 10:03	15/03/2023 10:18	2	1	2
207	15/03/2023	1	GSF	05/06/2002	1	3	1	6	1	3	3	1	3	2000	4	8	1	2	1	0	0	0	0	0	0	0	1	0	0	0	0	0	0	0		1	0	0	0	0	0	0		2	15/03/2023 10:39	15/03/2023 11:07	2	1	2
208	15/03/2023	1	VV	15/05/1970	4	1	2	4	2	1	5	3			3	8	2		0	0	0	0	0	0	0	0	0	1	0	0	0	0	0	0		1	0	0	0	0	0	0		2	15/03/2023 11:01		2	1	2
209	15/03/2023	1	GSF	26/06/1978	3	2	1	6	6	4	5	1	1		3	1	1	2	0	0	0	0	0	1	0	0	0	0	0	0	0	0	1	0	Ajudarna pesquisa	2	0	0	0	0	1	0	Pelo incomodo no nariz	2	15/03/2023 11:28	15/03/2023 11:56	2	1	2
210	15/03/2023	2	USF DORON	05/04/1948	6	3	1	6	6	3	5	3			3	6	2		0	0	0	0	0	0	0	0	0	1	0	0	0	0	0	0		1	0	0	0	0	0	0		2	15/03/2023 14:14	15/03/2023 14:32	2	1	2
211	15/03/2023	2	USF DORON	19/07/1975	4	3	2	6	1	3	5	3			4	8	2		0	0	0	0	0	0	0	0	0	0	1	0	0	0	0	0		1	0	0	0	0	0	0		2	15/03/2023 14:50	15/03/2023 14:56	2	1	2
212	16/03/2023	1	GSF	19/08/1958	5	2	1	4	6	1	5	2	1	1212	3	8	2		0	0	0	0	0	0	0	0	1	0	0	0	0	0	0	0		1	0	0	0	0	0	0		2	16/03/2023 09:37	16/03/2023 09:54	2	1	2
213	16/03/2023	1	GSF	28/10/1973	4	3	2	6	1	5	6	1	3	1353	3	8	1		0	0	0	0	1	0	0	0	1	0	0	0	0	0	0	0		1	0	0	0	0	0	0		2	16/03/2023 10:39	16/03/2023 10:59	2	1	2
214	16/03/2023	1	GSF	22/02/2000	1	3	1	6	2	2	5	2	5	2000	4	6	1	2	0	0	1	0	0	0	0	0	0	1	0	0	0	0	0	0		1	0	0	0	0	0	0		2	16/03/2023 11:22	16/03/2023 11:45	2	1	2
215	17/03/2023	1	VV	14/03/1997	2	3	1	5	1	3	4	3			1	1	2		0	0	0	0	0	0	0	0	1	0	0	0	0	0	0	0		1	0	0	0	0	0	0		2	17/03/2023 09:05	17/03/2023 09:20	2	1	2
216	17/03/2023	2	USF DORON	25/06/1988	2	2	1	9	2	3	4	2	6	2000	4	1	2		0	0	0	0	0	0	0	0	0	0	1	0	0	0	0	0		1	0	0	0	0	0	0		2	17/03/2023 09:35	17/03/2023 09:50	2	1	2
217	17/03/2023	1	GSF	02/09/1949	5	2	2	3	6	2	5	2	6	2000	3	6	2		0	0	0	0	0	0	0	0	0	0	0	0	0	0	1	1		2	0	0	0	0	0	1		2	17/03/2023 09:58	17/03/2023 10:04	2	1	2
218	17/03/2023	1	VV	26/02/2002	1	3	2	9	6	3	5	1	3	700	3	8	2		0	0	0	0	0	0	0	0	0	1	0	0	0	0	0	0		1	0	0	0	0	0	0		2	17/03/2023 10:11		2	1	2
219	17/03/2023	2	USF DORON	20/05/1971	4	2	1	5	1	2	3	3			1	8	2		0	0	0	0	0	0	0	0	0	0	1	0	0	0	0	0		1	0	0	0	0	0	0		2	17/03/2023 11:42	17/03/2023 12:00	2	1	2
220	17/03/2023	1	VV	24/02/2004	1	2	2	5	1	2	4	3			2	8	2		0	0	0	0	0	0	0	0	0	0	0	0	0	0	1	0	Porque vaii começar o estágio.	2	0	0	0	0	1	0	So fez porque vai comecar o estagio.	2	17/03/2023 13:26	17/03/2023 13:53	2	1	2
221	17/03/2023	1	GSF	21/09/2004	1	3	2	6	2	4	7	1	3	1400	4	1	2		0	0	0	0	0	0	0	0	1	0	0	0	0	0	0	0		1	0	0	0	0	0	0		2	17/03/2023 13:29		2	1	2
222	17/03/2023	2	USF DORON	20/01/1955	5	2	1	3	2	3	8	3			3	8	2		0	0	0	0	0	0	0	0	1	0	0	0	0	0	0	0		1	0	0	0	0	0	0		2	17/03/2023 13:54	17/03/2023 14:11	2	1	2
223	17/03/2023	2	USF DORON	15/06/1969	4	2	1	10	8	4	5	3			2	1	1	2	0	0	0	0	1	0	0	0	1	0	1	0	0	0	0	0		1	0	0	0	0	0	0		2	17/03/2023 14:32	17/03/2023 14:46	2	1	2
224	20/03/2023	1	VV	20/03/1979	3	1	2	6	1	1	4	2	5	3500	4	1	2		0	0	0	0	0	0	0	0	0	0	0	0	0	1	1	0	Ajudar na pesquisa	1	0	0	0	0	0	0		2	20/03/2023 09:06	20/03/2023 09:24	2	1	2
225	20/03/2023	2	USF DORON	07/06/2001	1	2	1	6	6	4	8	1	3	1200	4	8	2		0	0	0	0	0	0	0	0	0	1	0	0	0	0	0	0		1	0	0	0	0	0	0		2	20/03/2023 09:34	20/03/2023 09:55	2	1	2
226	20/03/2023	1	VV	24/08/1992	2	3	2	6	1	3	5	1	3	1500	5	8	2		0	0	0	0	0	0	0	0	0	0	0	0	0	0	1	0	Pra aprender.	1	0	0	0	0	0	0		2	20/03/2023 09:57	20/03/2023 10:14	2	1	2
227	20/03/2023	2	USF DORON	28/05/1976	4	3	1	11	6	3	6	1	4	6500	5	5	1	2	0	0	0	0	1	0	0	0	0	1	0	1	0	0	0	0		1	0	0	0	0	0	0		2	20/03/2023 10:05	20/03/2023 10:21	2	1	2
228	20/03/2023	2	USF DORON	01/09/1972	4	2	1	12	5	5	10	1	4	5000	4	5	1	2	0	0	0	0	1	1	0	0	1	1	1	0	0	0	0	0		1	0	0	0	0	0	0		2	20/03/2023 10:38	20/03/2023 10:49	2	1	2
229	20/03/2023	2	USF DORON	10/05/1978	3	3	2	10	2	2	7	1	4	2424	3	5	1	2	0	0	0	0	1	0	0	0	0	1	0	0	0	0	0	0		1	0	0	0	0	0	0		2	20/03/2023 11:02	20/03/2023 11:16	2	1	1
230	20/03/2023	2	USF DORON	06/02/1962	5	2	1	6	6	3	5	1	4	1212	4	9	1	2	0	0	0	0	0	1	0	0	1	1	0	0	0	0	0	0		1	0	0	0	0	0	0		2	20/03/2023 11:42	20/03/2023 11:52	2	1	2
231	20/03/2023	2	USF DORON	01/05/1997	2	1	1	9	2	3	6	2	6	5000	4	9	1	2	0	0	0	0	1	1	0	0	1	0	0	0	0	0	0	0		1	0	0	0	0	0	0		2	20/03/2023 15:04	20/03/2023 15:12	2	1	2
232	20/03/2023	2	USF DORON	21/12/1979	3	3	1	5	3	2	5	1	4	2000	4	5	2		0	0	0	0	0	0	0	0	1	0	0	0	0	0	0	0		1	0	0	0	0	0	0		2	20/03/2023 15:41	20/03/2023 15:49	2	1	2
233	20/03/2023	2	USF DORON	31/07/1976	4	2	1	3	6	10	5	1	4	1210	2	9	2		0	0	0	0	0	0	0	0	0	1	0	0	0	0	0	0		1	0	0	0	0	0	0		2	20/03/2023 15:56	20/03/2023 16:10	2	1	2
234	21/03/2023	1	VV	14/11/1970	4	2	1	6	3	2	5	1	4	2500	4	8	1	2	0	0	0	0	0	1	0	0	0	0	0	0	0	0	1	0		1	0	0	0	0	0	0		2	21/03/2023 09:33		2	2	2
235	21/03/2023	2	USF DORON	16/04/1979	3	3	1	5	1	3	3	3			2	8	1	2	0	0	0	0	1	0	0	0	1	1	0	0	0	0	0	0		1	0	0	0	0	0	0		2	21/03/2023 10:49	21/03/2023 11:01	2	1	2
236	21/03/2023	2	USF DORON	15/11/1977	4	3	2	3	6	1	3	3			2	8	2		0	0	0	0	0	0	0	0	0	1	0	0	0	0	0	0		1	0	0	0	0	0	0		2	21/03/2023 11:31	21/03/2023 11:40	2	1	2
237	21/03/2023	2	USF DORON	17/01/1982	3	3	1	6	1	7	5	3			3	6	1	2	0	0	0	0	0	1	0	0	1	0	0	0	0	0	0	0		1	0	0	0	0	0	0		2	21/03/2023 14:28	21/03/2023 14:41	2	1	2
238	21/03/2023	2	USF DORON	16/09/2004	1	2	1	6	2	4	5	3			3	9	1	2	0	0	0	0	1	0	0	0	1	0	1	0	0	0	0	0		1	0	0	0	0	0	0		2	21/03/2023 15:20	21/03/2023 15:30	2	1	2
239	22/03/2023	1	VV	03/10/2001	1	1	1	6	1	3	4	3			5	8	1	2	0	0	1	0	0	0	0	0	1	0	0	0	0	0	0	0		1	0	0	0	0	0	0		2	22/03/2023 09:13	22/03/2023 09:12	2	1	2
240	22/03/2023	2	USF DORON	08/04/1969	4	3	1	3	2	3	5	3			2	8	1	2	0	0	1	0	0	1	0	0	1	0	1	0	0	0	0	0		1	0	0	0	0	0	0		2	22/03/2023 09:40	22/03/2023 09:56	2	1	2
241	22/03/2023	2	USF DORON	15/01/2005	1	2	1	5	1	5	9	2	4	1212	4	6	2		0	0	0	0	0	0	0	0	1	0	0	0	0	0	0	0		1	0	0	0	0	0	0		2	22/03/2023 10:09	22/03/2023 10:21	2	1	2
242	22/03/2023	1	VV	27/02/1987	3	2	2	9	5	2	5	2	3	1200	3	1	1	2	0	0	0	0	1	1	0	0	1	0	0	0	0	0	0	0		1	0	0	0	0	0	0		2	22/03/2023 10:36	22/03/2023 10:45	2	1	1
243	22/03/2023	2	USF DORON	29/08/1970	4	2	1	5	6	6	3	3			1	8	2		0	0	0	0	0	0	0	0	1	0	0	0	0	0	0	0		1	0	0	0	0	0	0		2	22/03/2023 10:43	22/03/2023 10:58	2	1	1
244	22/03/2023	1	GSF	05/10/1955	5	3	2	9	6	3	5	3			5	8	2		0	0	0	0	0	0	0	0	0	0	0	0	0	1	0	0		1	0	0	0	0	0	0		2	22/03/2023 13:26	22/03/2023 13:42	2	1	1
245	22/03/2023	2	USF DORON	25/11/1992	2	2	1	9	1	5	6	2	5	2000	4	3	1	2	1	0	0	0	1	0	0	0	1	0	0	0	0	0	0	0		1	0	0	0	0	0	0		2	22/03/2023 13:52	22/03/2023 14:11	2	1	2
246	22/03/2023	2	USF DORON	12/03/1997	2	3	1	6	2	3	4	2	6	1212	2	1	2		0	0	0	0	0	0	0	0	1	0	0	0	0	0	0	0		1	0	0	0	0	0	0		2	22/03/2023 14:21	22/03/2023 14:31	2	1	2
247	22/03/2023	2	USF DORON	30/06/1968	4	2	1	6	2	3	1	3			3	9	2		0	0	0	0	0	0	0	0	0	1	0	0	0	0	0	0		1	0	0	0	0	0	0		2	22/03/2023 14:47	22/03/2023 15:06	2	1	2
248	23/03/2023	2	USF DORON	13/05/1998	1	2	1	5	6	3	7	3			3	8	2		0	0	0	0	0	0	0	0	1	0	0	0	0	0	0	0		1	0	0	0	0	0	0		2	23/03/2023 09:25	23/03/2023 09:39	2	1	2
249	23/03/2023	2	USF DORON	14/07/1970	4	2	1	3	2	2	7	2	1	400	2	8	1	2	0	0	0	0	1	1	0	0	1	0	1	0	0	0	0	0		2	0	0	0	0	1	0	Não quer	2	23/03/2023 10:25	23/03/2023 10:44	2	1	2
250	23/03/2023	2	USF DORON	06/10/1970	4	4	2	3	2	1	5	2	6	800	2	3	2		0	0	0	0	0	0	0	0	1	0	0	0	0	0	0	0		1	0	0	0	0	0	0		2	23/03/2023 11:34	23/03/2023 11:56	2	1	2
251	23/03/2023	2	USF DORON	19/06/1946	6	1	1	6	2	3	6	3			4	6	2		0	0	0	0	0	0	0	0	1	0	0	0	0	0	0	0		1	0	0	0	0	0	0		2	23/03/2023 13:59	23/03/2023 14:23	2	1	2
252	23/03/2023	2	USF DORON	16/10/1940	6	2	1	6	2	3	6	3			4	5	2		0	0	0	0	0	0	0	0	1	0	0	0	0	0	0	0		1	0	0	0	0	0	0		2	23/03/2023 14:25	23/03/2023 14:42	2	1	2
253	24/03/2023	1	GSF	17/01/2004	1	2	2	6	6	5	4	2	4	600	4	8	2		0	0	0	0	0	0	0	0	1	1	0	0	0	0	0	0		1	0	0	0	0	0	0		2	24/03/2023 10:43	24/03/2023 10:56	2	1	1
254	27/03/2023	2	USF DORON	07/07/1972	4	2	2	6	6	1	4	1	3	600	2	8	1	2	0	0	0	0	1	0	0	0	1	0	1	0	0	0	0	0		1	0	0	0	0	0	0		2	27/03/2023 09:18	27/03/2023 09:34	2	1	2
255	27/03/2023	1	GSF	23/06/1944	6	3	2	3	6	1	6	3			4	8	2		0	0	0	0	0	0	0	0	0	0	0	0	0	0	1	0	Para testar como funciona	1	0	0	0	0	0	0		2	27/03/2023 09:34	27/03/2023 09:55	2	1	2
256	27/03/2023	2	USF DORON	22/07/1976	4	4	1	10	1	1	5	1	4	6666	4	5	1	2	1	1	0	0	1	0	0	0	0	0	0	0	1	0	0	0		1	0	0	0	0	0	0		2	27/03/2023 09:50	27/03/2023 10:18	2	1	2
257	27/03/2023	1	GSF	22/10/1962	5	1	2	6	2	3	5	3			4	8	2		0	0	0	0	0	0	0	0	0	0	0	0	0	1	0	0		1	0	0	0	0	0	0		2	27/03/2023 10:27		2	1	2
258	27/03/2023	2	USF DORON	14/04/1949	5	3	1	6	1	2	5	3			4	6	2		0	0	0	0	0	0	0	0	1	0	0	0	0	0	0	0		1	0	0	0	0	0	0		2	27/03/2023 11:33	27/03/2023 11:51	2	1	2
259	27/03/2023	1	VV	12/01/2003	1	2	2	5	1	3	5	2	3	2000	4	6	2		0	0	0	0	0	0	0	0	1	1	0	0	0	0	0	0		1	0	0	0	0	0	0		2	27/03/2023 13:22	27/03/2023 13:36	2	1	2
260	27/03/2023	1	VV	12/09/2002	1	1	2	8	8	4	5	2	3	1200	3	8	2		0	0	0	0	0	0	0	0	0	0	1	0	0	0	0	0		1	0	0	0	0	0	0		2	27/03/2023 13:52	27/03/2023 14:18	2	1	2
261	27/03/2023	2	USF DORON	17/05/1973	4	2	1	6	2	2	6	3			1	8	2		0	0	0	0	0	0	0	0	1	0	0	0	0	0	0	0		1	0	0	0	0	0	0		2	27/03/2023 13:54	27/03/2023 14:07	2	1	2
262	27/03/2023	1	GSF	25/04/1977	6	3	2	6	6	3	6	3			4	8	2		0	0	0	0	0	0	0	0	1	0	0	0	0	0	0	0		1	0	0	0	0	0	0		2	27/03/2023 14:17	27/03/2023 14:29	2	1	1
263	27/03/2023	2	USF DORON	22/01/1974	4	2	1	5	6	4	5	2	1	350	2	1	1	2	0	0	0	0	1	0	0	0	1	0	1	0	0	0	0	0		1	0	0	0	0	0	0		2	27/03/2023 14:32	27/03/2023 14:48	2	1	2
264	27/03/2023	1	GSF	02/08/2001	1	2	2	9	1	4	5	1	3	840	4	9	1	1	1	0	0	0	0	0	0	0	1	0	0	0	0	0	0	0		1	0	0	0	0	0	0		2	27/03/2023 14:43	27/03/2023 14:55	1	1	2
265	28/03/2023	1	GSF	07/07/1999	1	2	2	6	6	2	3	2	3	1318	3	8	2		0	0	0	0	0	0	0	0	1	0	0	0	0	0	0	0		1	0	0	0	0	0	0		2	28/03/2023 09:31	28/03/2023 09:53	2	1	2
266	28/03/2023	2	USF DORON	18/09/1961	5	3	2	3	6	2	6	3			2	8	2		0	0	0	0	0	0	0	0	1	0	1	0	0	0	0	0		1	0	0	0	0	0	0		2	28/03/2023 09:57	28/03/2023 10:14	2	1	2
267	29/03/2023	2	USF DORON	07/12/1955	5	2	1	5	5	1	6	3			1	9	1	2	0	0	1	1	0	0	0	0	1	0	0	0	0	0	0	0		1	0	0	0	0	0	0		2	29/03/2023 09:18	29/03/2023 09:39	2	1	2
268	29/03/2023	1	GSF	07/08/1961	5	2	2	6	6	2	5	3			4	6	1	2	0	0	0	0	1	0	0	0	0	0	0	0	0	0	1	0	Pra ajuda na pesquisa.	1	0	0	0	0	0	0		2	29/03/2023 09:22	29/03/2023 09:50	2	1	2
269	29/03/2023	2	USF DORON	18/03/1957	5	2	1	3	6	3	5	2	5	2300	3	9	1	2	0	0	1	0	0	0	0	0	1	0	0	0	0	0	0	0		1	0	0	0	0	0	0		2	29/03/2023 10:01	29/03/2023 10:20	2	1	2
270	29/03/2023	2	USF DORON	19/12/1997	2	1	1	6	2	2	1	3			3	8	2		0	0	0	0	0	0	0	0	1	0	0	0	0	0	0	0		1	0	0	0	0	0	0		2	29/03/2023 10:51	29/03/2023 11:06	2	1	2
271	29/03/2023	2	USF DORON	18/09/2003	1	3	1	5	1	2	4	3			1	1	1	2	0	0	0	0	0	1	0	0	1	0	0	0	0	0	0	0		1	0	0	0	0	0	0		2	29/03/2023 10:30	29/03/2023 10:45	2	1	2
272	29/03/2023	2	USF DORON	22/06/1994	2	2	1	10	1	6	6	1	3	3000	4	1	1	1	0	1	0	0	0	0	0	0	0	0	0	0	1	0	0	0		1	0	0	0	0	0	0		2	29/03/2023 11:20	29/03/2023 11:37	2	1	2
273	29/03/2023	2	USF DORON	29/07/1997	1	3	2	10	6	2	5	2	4	1212	3	8	2		0	0	0	0	0	0	0	0	0	1	0	0	0	0	0	0		1	0	0	0	0	0	0		2	29/03/2023 13:28	29/03/2023 13:45	2	1	2
274	29/03/2023	2	USF DORON	13/05/1974	4	2	1	6	6	3	3	2	3	800	3	8	1	2	0	0	0	0	1	0	0	0	1	0	0	0	0	0	0	0		1	0	0	0	0	0	0		2	29/03/2023 14:14	29/03/2023 14:30	2	1	2
275	29/03/2023	1	GSF	11/07/1994	2	3	1	6	5	2	4	1	4	1400	3	8	2		0	0	0	0	0	0	0	0	1	0	0	0	0	0	0	0		1	0	0	0	0	0	0		2	29/03/2023 14:38	29/03/2023 14:55	2	1	2
276	29/03/2023	2	USF DORON	11/04/1978	3	1	1	3	2	3	4	2	4	300	1	8	1	2	0	1	0	0	0	0	0	0	1	0	0	0	0	0	0	0		1	0	0	0	0	0	0		2	29/03/2023 14:44	29/03/2023 15:00	2	1	1
277	29/03/2023	2	USF DORON	19/03/1996	2	3	1	9	5	2	3	3			1	8	1	2	0	1	0	0	0	0	0	0	1	0	0	0	0	0	0	0		1	0	0	0	0	0	0		2	29/03/2023 15:28	29/03/2023 15:48	2	1	2
278	31/03/2023	2	USF DORON	23/10/1987	3	2	1	6	2	3	5	2	6	50	3	9	2		0	0	0	0	0	0	0	0	1	0	0	0	0	0	0	0		1	0	0	0	0	0	0		2	31/03/2023 10:13	31/03/2023 10:30	2	1	2
279	31/03/2023	1	GSF	17/11/1975	4	2	2	5	1	4	6	1	3	2800	3	8	2		0	0	0	0	0	0	0	0	1	0	0	0	0	0	0	0		1	0	0	0	0	0	0		2	31/03/2023 08:56	31/03/2023 09:09	2	1	2
280	31/03/2023	2	USF DORON	06/10/2001	1	3	2	9	6	1	3	1	3	1212	3	9	1	2	0	0	0	0	1	0	0	0	0	1	0	1	1	0	0	0		1	0	0	0	0	0	0		2	31/03/2023 09:28	31/03/2023 09:45	2	1	2
281	31/03/2023	2	USF DORON	14/06/2002	1	2	2	6	2	4	5	1	3	1420	3	9	2		0	0	0	0	0	0	0	0	0	1	0	1	1	0	0	0		1	0	0	0	0	0	0		2	31/03/2023 09:56	31/03/2023 10:11	2	1	1
282	31/03/2023	2	USF DORON	05/01/1997	2	2	1	3	2	4	5	3			2	1	2		0	0	0	0	0	0	0	0	1	0	0	0	0	0	0	0		1	0	0	0	0	0	0		2	31/03/2023 10:32	31/03/2023 10:45	2	1	2
283	31/03/2023	2	USF DORON	14/03/1971	4	2	1	9	7	4	6	2	3	600	1	8	2		0	0	0	0	0	0	0	0	1	0	0	0	0	0	0	0		1	0	0	0	0	0	0		2	31/03/2023 11:49	31/03/2023 12:10	2	1	2
284	31/03/2023	1	GSF	20/09/1967	4	2	2	5	2	2	3	2	6		2	1	2		0	0	0	0	0	0	0	0	1	0	0	0	0	0	0	0		1	0	0	0	0	0	0		2	31/03/2023 11:47		2	1	2
285	31/03/2023	2	USF DORON	23/05/1965	4	2	1	6	1	2	5	3			1	8	2		0	0	0	0	0	0	0	0	1	1	0	0	0	0	0	0		1	0	0	0	0	0	0		2	31/03/2023 14:08	31/03/2023 14:28	2	1	2
286	31/03/2023	2	USF DORON	21/03/1986	3	2	1	10	2	4	5	1	3	2424	3	6	1	1	0	0	0	0	0	1	0	0	1	0	1	0	0	0	0	0		1	0	0	0	0	0	0		2	31/03/2023 15:35	31/03/2023 15:51	2	1	2
287	31/03/2023	2	USF DORON	14/02/1972	4	3	1	9	6	6	5	1	3	1212	3	1	1	2	0	0	1	1	0	0	0	0	1	0	0	0	0	0	0	0		1	0	0	0	0	0	0		2	31/03/2023 16:00	31/03/2023 16:20	2	1	2
288	03/04/2023	1	VV	19/05/1980	3	4	2	5	1	1	4	1	3	1300	3	8	2		0	0	0	0	0	0	0	0	0	0	0	0	0	0	1	0	Ajudar na pesquisa.	1	0	0	0	0	0	0		2	03/04/2023 10:03	03/04/2023 10:22	2	1	2
289	03/04/2023	2	USF DORON	27/05/1968	4	3	1	10	1	2	8	1	4	5000	5	5	1	2	0	0	0	0	1	0	0	0	0	1	0	0	0	0	0	0		1	0	0	0	0	0	0		2	03/04/2023 10:23	03/04/2023 10:43	2	1	2
290	03/04/2023	2	USF DORON	08/03/1992	3	2	1	9	2	1	6	1	4	900	2	8	1	1	0	0	0	0	1	0	0	0	0	0	0	0	1	0	0	0		1	0	0	0	0	0	0		2	03/04/2023 11:05	03/04/2023 11:17	2	1	2
291	03/04/2023	1	VV	01/08/2001	1	3	1	6	6	3	2	3			4	8	2		0	0	0	0	0	0	0	0	1	0	0	0	0	0	0	0		1	0	0	0	0	0	0		2	03/04/2023 13:40	03/04/2023 13:54	2	1	2
292	03/04/2023	2	USF DORON	12/07/1959	5	2	2	6	2	2	3	3			2	8	1	2	0	1	0	0	0	0	0	0	0	0	1	0	0	0	0	0		1	0	0	0	0	0	0		2	03/04/2023 14:21	03/04/2023 14:38	2	1	2
293	03/04/2023	2	USF DORON	24/12/2004	1	3	1	5	1	4	6	2	3	640	1	6	2		0	0	0	0	0	0	0	0	1	0	0	0	0	0	0	0		1	0	0	0	0	0	0		2	03/04/2023 14:57	03/04/2023 15:10	2	1	2
294	03/04/2023	1	VV	08/04/2004	1	2	2	6	1	5	5	3			3	8	2		0	0	0	0	0	0	0	0	0	0	0	0	0	0	1	0	Ajudar na pesquisa.	1	0	0	0	0	0	0		2	03/04/2023 15:09	03/04/2023 15:37	2	1	2
295	04/04/2023	2	USF DORON	19/06/1963	4	2	1	6	2	5	6	3			4	5	2		0	0	0	0	0	0	0	0	0	1	0	0	1	0	0	0		1	0	0	0	0	0	0		2	04/04/2023 08:52	04/04/2023 09:05	2	1	2
296	04/04/2023	2	USF DORON	07/09/1992	2	3	1	6	1	2	9	1	4	1212	3	1	1	2	0	1	0	0	1	0	0	0	1	0	0	0	0	0	0	0		1	0	0	0	0	0	0		2	04/04/2023 09:23	04/04/2023 09:36	2	1	2
297	04/04/2023	2	USF DORON	27/09/1993	2	3	1	6	2	5	5	1	3	1212	3	9	2		0	0	0	0	0	0	0	0	1	0	0	0	0	0	0	0		1	0	0	0	0	0	0		2	04/04/2023 10:26	04/04/2023 10:37	2	1	2
298	04/04/2023	1	GSF	10/08/1972	4	1	2	3	6	3	5	1	3	1300	4	2	1	2	0	0	0	0	1	1	0	0	1	0	0	0	0	0	0	0		1	0	0	0	0	0	0		2	04/04/2023 10:39	04/04/2023 10:59	2	1	2
299	05/04/2023	1	GSF	19/08/1959	5	3	1	6	6	1	6	2	6	1300	3	8	2		0	0	0	0	0	0	0	0	1	0	0	0	0	0	0	0		1	0	0	0	0	0	0		2	05/04/2023 11:52	05/04/2023 12:17	2	1	2
300	10/04/2023	1	VV	07/07/1951	5	3	2	4	2	2	5	3			3	8	2		0	0	0	0	0	0	0	0	0	0	1	0	0	0	0	0		1	0	0	0	0	0	0		2	10/04/2023 09:01	10/04/2023 09:30	2	1	2
301	10/04/2023	1	GSF	12/03/1947	6	2	2	4	6	3	8	3			4	8	2		0	0	0	0	0	0	0	0	1	0	0	0	0	0	0	0		1	0	0	0	0	0	0		2	10/04/2023 09:33	10/04/2023 09:48	2	1	2
302	10/04/2023	2	USF DORON	05/03/1986	3	2	1	6	2	3	6	1	3	1500	3	6	1	2	0	0	0	0	0	1	0	0	1	0	0	0	0	0	0	0		1	0	0	0	0	0	0		2	10/04/2023 10:54	10/04/2023 11:08	2	1	2
303	10/04/2023	1	VV	15/09/1970	4	2	2	3	2	1	2	2	6	400	1	8	1	2	0	0	0	0	0	1	0	0	1	0	0	0	0	0	0	0		1	0	0	0	0	0	0		2	10/04/2023 11:16	10/04/2023 11:34	2	1	2
304	10/04/2023	2	USF DORON	25/07/1989	2	3	1	3	2	5	7	1	1	1.2	3	8	1	2	0	0	0	0	1	0	0	0	1	0	0	0	0	0	0	0		1	0	0	0	0	0	0		2	10/04/2023 14:50	10/04/2023 15:06	2	1	2
305	10/04/2023	1	GSF	11/01/1944	6	2	2	4	2	2	4	3			4	8	2		0	0	0	0	0	0	0	0	0	0	0	0	0	0	1	0	Por ser um teste que favorece a pesquisa	1	0	0	0	0	0	0		2	10/04/2023 14:18	10/04/2023 14:36	2	1	2
306	11/04/2023	2	USF DORON	08/11/1989	2	2	2	6	1	4	7	1	4	1700	3	5	1	2	0	0	0	0	1	0	0	0	0	1	0	0	0	0	0	0		2	0	0	0	0	0	1		2	11/04/2023 09:19	11/04/2023 09:34	2	1	2
307	12/04/2023	2	USF DORON	23/04/2000	1	2	1	6	1	3	5	1	3	1300	3	8	1	2	1	0	0	0	0	0	0	0	0	1	0	0	0	0	0	0		1	0	0	0	0	0	0		2	12/04/2023 08:54	12/04/2023 09:16	2	1	2
308	12/04/2023	2	USF DORON	05/06/1985	3	3	2	6	2	4	7	1	3	2280	4	5	2		0	0	0	0	0	0	0	0	0	1	0	0	0	0	0	0		1	0	0	0	0	0	0		2	12/04/2023 09:18	12/04/2023 09:31	2	1	1
309	12/04/2023	2	USF DORON	15/01/1982	3	2	2	10	6	3	4	1	4	2500	3	9	1	2	0	0	0	0	0	1	0	0	0	1	0	0	0	0	0	0		1	0	0	0	0	0	0		2	12/04/2023 09:41	12/04/2023 09:55	2	1	2
310	12/04/2023	1	GSF	18/04/1997	2	3	1	6	1	5	5	1	3	1500	4	9	2		0	0	0	0	0	0	0	0	0	0	0	0	0	0	1	0	Ajudar na pesquisa	1	0	0	0	0	0	0		2	12/04/2023 09:41	12/04/2023 09:53	2	1	2
311	12/04/2023	1	GSF	09/12/1985	3	2	2	5	1	5	5	1	3	1300	3	8	2		0	0	0	0	0	0	0	0	0	0	0	0	0	0	1	0	Ajudar na pesquisa.	1	0	0	0	0	0	0		2	12/04/2023 10:01	12/04/2023 10:13	2	1	2
312	12/04/2023	2	USF DORON	10/09/1985	3	2	1	5	2	4	3	3			1	1	1	2	0	1	0	0	1	1	0	0	1	0	0	0	0	0	0	0		1	0	0	0	0	0	0		2	12/04/2023 11:30	12/04/2023 11:45	2	1	2
313	12/04/2023	2	USF DORON	10/06/1964	4	3	1	3	1	1	4	3			1	1	2		0	0	0	0	0	0	0	0	1	0	0	0	0	0	0	0		1	0	0	0	0	0	0		2	12/04/2023 11:55	12/04/2023 12:10	2	1	2
314	12/04/2023	2	USF DORON	24/11/1978	3	2	1	6	1	4	8	1	3	2200	4	1	2		0	0	0	0	0	0	0	0	0	1	0	0	0	0	0	0		1	0	0	0	0	0	0		2	12/04/2023 12:20	12/04/2023 12:33	2	1	2
315	12/04/2023	1	GSF	16/05/1951	5	2	2	10	6	1	4	3			5	8	1	2	0	0	0	0	1	0	0	0	0	0	0	0	0	0	1	0	Colaborar com a pesquisa.	1	0	0	0	0	0	0		2	12/04/2023 12:25	12/04/2023 13:07	2	1	2
316	12/04/2023	1	GSF	23/05/1950	5	1	2	5	6	2	6	3			3	5	2		0	0	0	0	0	0	0	0	0	0	0	0	0	0	1	0	Ajudar na pesquisa.	1	0	0	0	0	0	0		2	12/04/2023 13:16	12/04/2023 13:43	2	1	2
317	12/04/2023	2	USF DORON	28/01/1955	5	4	1	3	2	1	6	3			3	8	1	2	0	0	0	0	0	1	0	0	1	0	0	0	0	0	0	0		1	0	0	0	0	0	0		2	12/04/2023 14:11	12/04/2023 14:30	2	1	2
318	13/04/2023	2	USF DORON	20/08/1994	2	3	1	9	3	4	7	2	6	1000	1	1	2		0	0	0	0	0	0	0	0	0	1	0	0	0	0	0	0		1	0	0	0	0	0	0		2	13/04/2023 09:24	13/04/2023 09:40	2	1	2
319	13/04/2023	2	USF DORON	14/03/1995	2	2	2	5	1	5	5	2	3	1210	2	1	2		0	0	0	0	0	0	0	0	0	1	0	0	0	0	0	0		1	0	0	0	0	0	0		2	13/04/2023 09:42	13/04/2023 10:00	2	1	2
320	13/04/2023	2	USF DORON	24/02/1979	3	2	1	3	6	2	5	1	1	100	2	1	2		0	0	0	0	0	0	0	0	1	0	0	0	0	0	0	0		1	0	0	0	0	0	0		2	13/04/2023 10:14	13/04/2023 10:27	2	1	2
321	13/04/2023	2	USF DORON	23/04/1986	3	2	1	12	1	2	5	3			4	5	1	2	0	0	0	0	1	0	0	0	0	1	0	0	0	0	0	0		1	0	0	0	0	0	0		2	13/04/2023 10:50	13/04/2023 11:14	2	1	2
322	17/04/2023	2	USF DORON	29/08/1985	3	3	1	9	6	2	5	2	3	120	1	9	2		0	0	0	0	0	0	0	0	1	0	0	0	0	0	0	0		1	0	0	0	0	0	0		2	17/04/2023 14:57	17/04/2023 15:10	2	1	2
323	13/04/2023	2	USF DORON	22/02/1980	3	3	1	5	2	4	5	2	1	666666	1	8	2		0	0	0	0	0	0	0	0	1	0	0	0	0	0	0	0		1	0	0	0	0	0	0		2	13/04/2023 14:08	13/04/2023 14:27	2	1	2
324	13/04/2023	2	USF DORON	08/12/1984	3	3	2	6	6	3	6	1	6	4000	4	5	1	2	0	0	0	0	0	1	0	0	0	1	0	0	0	0	0	0		1	0	0	0	0	0	0		2	13/04/2023 14:37	13/04/2023 14:57	2	1	2
325	13/04/2023	1	VV	06/12/1983	3	2	1	5	2	4	5	1	3	1250	3	8	2		0	0	0	0	0	0	0	0	1	0	0	0	0	0	0	0		1	0	0	0	0	0	0		2	13/04/2023 17:02	13/04/2023 17:29	2	1	2
326	13/04/2023	1	GSF	10/06/1971	4	2	1	3	2	9	3	2	1	300	1	1	1	2	1	0	0	0	0	0	0	0	1	0	0	0	0	0	0	0		1	0	0	0	0	0	0		2	13/04/2023 17:42		2	1	2
327	13/04/2023	1	GSF	15/07/1977	4	2	1	4	1	5	4	2	6	800	1	1	1	2	0	0	0	0	1	0	0	0	1	0	0	0	0	0	0	0		1	0	0	0	0	0	0		2	13/04/2023 17:44	13/04/2023 17:56	2	1	2
328	13/04/2023	1	GSF	02/06/1963	4	2	1	3	6	9	1	3			1	1	2		0	0	0	0	0	0	0	0	1	0	0	0	0	0	0	0		1	0	0	0	0	0	0		2	13/04/2023 18:00	13/04/2023 18:08	2	1	2
329	13/04/2023	1	VV	09/02/1957	5	2	1	6	2	3	5	3			3	8	1	2	1	1	0	0	1	0	0	0	1	0	0	0	0	0	0	0		1	0	0	0	0	0	0		2	13/04/2023 18:03	13/04/2023 18:15	2	1	2
330	13/04/2023	1	GSF	11/10/1965	4	3	1	3	3	1	4	3			3	8	1	2	0	0	0	0	0	1	0	0	1	0	0	0	0	0	0	0		1	0	0	0	0	0	0		2	13/04/2023 18:20	13/04/2023 18:31	2	1	1
331	13/04/2023	1	VV	21/11/1983	3	3	1	6	2	2	5	2	1	1000	3	8	2		0	0	0	0	0	0	0	0	1	0	0	0	0	0	0	0		1	0	0	0	0	0	0		2	13/04/2023 18:25		2	1	2
332	13/04/2023	1	GSF	12/05/2001	1	3	1	5	1	3	3	3			2	8	2		0	0	0	0	0	0	0	0	1	0	0	0	0	0	0	0		2	1	0	1	0	0	0		2	13/04/2023 18:48	13/04/2023 18:59	2	1	2
333	17/04/2023	1	GSF	23/12/1946	6	2	2	4	6	2	4	3			4	8	2		0	0	0	0	0	0	0	0	1	0	0	0	0	0	0	0			0	0	0	0	0	0		2	17/04/2023 09:10	17/04/2023 10:15	2	1	2
334	17/04/2023	2	USF DORON	06/05/1995	2	2	1	5	2	5	6	2	1	1000	3	8	1	1	0	1	1	0	1	0	0	0	0	0	1	0	0	0	0	0		1	0	0	0	0	0	0		2	17/04/2023 09:22	17/04/2023 09:35	2	1	2
335	17/04/2023	1	GSF	19/09/1944	6	3	1	6	2	1	3	3			4	5	2		0	0	0	0	0	0	0	0	1	0	0	0	0	0	0	0		1	0	0	0	0	0	0		2	17/04/2023 09:36	17/04/2023 10:01	2	1	2
336	17/04/2023	2	USF DORON	02/08/1985	3	3	1	11	5	1	5	1	4	2000	3	8	1	1	0	0	0	0	1	1	0	0	0	1	0	0	0	0	0	0		1	0	0	0	0	0	0		2	17/04/2023 09:50	17/04/2023 10:14	2	1	2
337	17/04/2023	2	USF DORON	05/03/2002	1	2	1	9	1	4	6	1	3	1404	3	8	1	2	0	0	0	1	0	0	0	0	0	1	0	0	0	0	0	0		1	0	0	0	0	0	0		2	17/04/2023 10:15	17/04/2023 10:28	2	1	2
338	17/04/2023	1	GSF	29/08/1971	4	3	1	9	2	1	6	3			3	8	2		0	0	0	0	0	0	0	0	0	0	1	0	0	1	0	0		1	0	0	0	0	0	0		2	17/04/2023 10:15	17/04/2023 10:15	2	1	2
339	17/04/2023	2	USF DORON	12/12/1993	2	1	1	6	2	2	5	3			3	9	1	2	0	0	0	0	1	0	0	0	0	1	0	0	0	0	0	0		1	0	0	0	0	0	0		2	17/04/2023 10:39	17/04/2023 11:00	2	1	2
340	17/04/2023	1	GSF	21/05/1952	5	3	2	6	6	1	4	3			4	5	2		0	0	0	0	0	0	0	0	1	0	0	0	0	0	0	0		1	0	0	0	0	0	0		2	17/04/2023 11:00	17/04/2023 11:18	2	1	2
341	18/04/2023	2	USF DORON	20/10/1949	5	2	1	5	2	3	5	3			3	6	2		0	0	0	0	0	0	0	0	0	1	0	0	0	0	0	0		1	0	0	0	0	0	0		2	18/04/2023 08:47	18/04/2023 09:04	2	1	2
342	17/04/2023	1	VV	25/08/1999	1		1	6	1	2	6	1	3	1000	3	8	1	2	0	0	1	0	0	0	0	0	0	0	0	0	0	0	1	0	Ajudar na pesquisa	1	0	0	0	0	0	0		2	17/04/2023 11:27	17/04/2023 11:39	2	1	2
343	17/04/2023	1	GSF	08/02/1960	5	3	2	4	6	1	0	3			3	8	2		0	0	0	0	0	0	0	0	0	0	0	0	0	0	0	1		1	0	0	0	0	0	0		2	17/04/2023 13:54	17/04/2023 14:02	2	1	1
344	18/04/2023	2	USF DORON	16/03/1944	6	3	1	3	6	3	5	3			3	6	2		0	0	0	0	0	0	0	0	1	0	0	0	0	0	0	0		1	0	0	0	0	0	0		2	18/04/2023 10:43	18/04/2023 11:03	2	1	2
345	18/04/2023	2	USF DORON	09/04/2001	1	2	1	5	1	3	6	2	3	1000	3	5	2		0	0	0	0	0	0	0	0	0	1	0	0	0	0	0	0		1	0	0	0	0	0	0		2	18/04/2023 11:30	18/04/2023 11:45	2	1	2
346	18/04/2023	1	GSF	09/04/2000	1	1	1	6	6	2	4	1	4	1555	4	10	2		0	0	0	0	0	0	0	0	1	0	0	0	0	0	0	0		1	0	0	0	0	0	0		2	18/04/2023 14:11	18/04/2023 14:31	2	1	2
347	18/04/2023	1	GSF	11/04/1992	2	2	2	5	6	2	4	1	3	1200	3	3	2		0	0	0	0	0	0	0	0	1	0	0	0	0	0	0	0		1	0	0	0	0	0	0		2	18/04/2023 14:24	18/04/2023 14:03	2	1	2
348	19/04/2023	2	USF DORON	25/12/1938	6	2	1	6	6	1	6	3			3	8	1	2	0	0	0	0	1	0	0	0	0	1	0	0	0	0	0	0		1	0	0	0	0	0	0		2	19/04/2023 09:43	19/04/2023 10:01	2	1	2
349	19/04/2023	2	USF DORON	23/09/2000	1	2	1	9	2	2	7	3			3	5	1	2	0	0	0	1	0	0	0	0	0	0	0	0	1	0	0	0		1	0	0	0	0	0	0		2	19/04/2023 10:07	19/04/2023 10:20	2	1	2
350	19/04/2023	2	USF DORON	28/02/1955	5	3	1	11	6	1	5	3			4	9	2		0	0	0	0	0	0	0	0	1	0	1	0	0	0	0	0		1	0	0	0	0	0	0		2	19/04/2023 10:38	19/04/2023 10:55	2	1	2
351	19/04/2023	1	GSF	26/09/2000	1	3	2	6	1	2	4	1	3	1700	4	8	2		0	0	0	0	0	0	0	0	1	0	0	0	0	0	0	0		1	0	0	0	0	0	0		2	19/04/2023 10:47	19/04/2023 10:57	2	1	2
352	19/04/2023	1	GSF	28/02/2003	1	2	1	6	1	2	4	1	3	800	3	9	1	2	1	0	0	0	0	0	0	0	1	0	0	0	0	0	0	0		1	0	0	0	0	0	0		2	19/04/2023 11:01	19/04/2023 11:07	2	1	2
353	19/04/2023	2	USF DORON	28/02/1950	5	3	1	6	2	1	6	2	4	2800	3	8	2		0	0	0	0	0	0	0	0	1	0	0	0	0	0	0	0		1	0	0	0	0	0	0		2	19/04/2023 11:13	19/04/2023 11:30	2	1	2
354	19/04/2023	1	GSF	15/07/1995	2		1	6	3	2	4	3			3	8	2		0	0	0	0	0	0	0	0	0	0	0	0	0	0	1	0	Ajudar na pesquisa.	1	0	0	0	0	0	0		2	19/04/2023 11:20	19/04/2023 11:42	2	1	2
355	19/04/2023	1	GSF	05/01/1999	1	2	2	6	3	2	4	2	7	1600	4	5	2		0	0	0	0	0	0	0	0	0	0	1	0	0	0	0	0		1	0	0	0	0	0	0		2	19/04/2023 11:34	19/04/2023 11:50	2	1	2
356	19/04/2023	1	GSF	23/05/1985	3	3	2	9	2	3	6	1	4	2300	4	5	1	2	0	0	0	0	0	1	0	0	0	0	0	0	0	0	1	0	Ajudar na pesquisa	1	0	0	0	0	0	0		2	19/04/2023 15:52	19/04/2023 16:15	2	1	2
357	20/04/2023	1	GSF	23/09/1942	6	3	3	3	2	1	6	3			3	8	2		0	0	0	0	0	0	0	0	1	0	0	0	0	0	1	0	Gostaria de sabee como faz	1	0	0	0	0	0	0		2	20/04/2023 08:41	20/04/2023 09:02	2	1	2
358	20/04/2023	1	GSF	13/05/1951	5	2	2	5	6	1	4	2	6	2000	4	1	2		0	0	0	0	0	0	0	0	0	0	1	0	0	0	0	0		1	0	0	0	0	0	0		2	20/04/2023 09:26	20/04/2023 09:43	2	1	1
359	20/04/2023	1	GSF	10/12/1954	5	2	2	3	6	1	3	2	6	1300	3	2	1	2	0	0	0	0	0	1	0	0	0	0	0	0	0	0	1	0	Ajudar na pesquisa.	1	0	0	0	0	0	0		2	20/04/2023 09:52	20/04/2023 10:00	2	1	2
360	20/04/2023	1	GSF	18/09/1957	5	1	1	3	6	2	5	3			4	1	2		0	0	0	0	0	0	0	0	1	0	0	0	0	0	1	0	Ajudar na pesquisa.	1	0	0	0	0	0	0		2	20/04/2023 10:33	20/04/2023 11:04	2	1	2
361	24/04/2023	1	GSF	03/05/1952	5	1	2	4	2	4	5	2	6	4000	5	5	1	2	0	0	0	0	1	0	0	0	1	0	0	0	0	0	0	0		1	0	0	0	0	0	0		2	24/04/2023 08:45	24/04/2023 08:59	2	1	2
362	24/04/2023	1	VV	15/06/1950	5	1	2	3	2	3	4				3	10	2		0	0	0	0	0	0	0	0	0	0	0	0	0	0	1	0	Ajudar na pesquisa.	1	0	0	0	0	0	0		2	24/04/2023 12:15	24/04/2023 12:19	2	1	1
363	24/04/2023	2	USF DORON	02/11/1998	1	3	1	3	1	3	2	2	3	300	1	3	1	2	1	0	0	0	0	0	0	0	0	0	1	0	0	0	0	0		1	0	0	0	0	0	0		2	24/04/2023 14:35	24/04/2023 14:51	2	1	2
364	24/04/2023	2	USF DORON	09/11/1998	1	2	2	9	1	4	8	2	6	1100	4	8	2		0	0	0	0	0	0	0	0	0	1	0	0	0	0	0	0		1	0	0	0	0	0	0		2	24/04/2023 14:58	24/04/2023 15:13	1	1	2
365	25/04/2023	1	GSF	10/06/1952	5	2	1	3	2	6	5	2	4	400	4	1	2		0	0	0	0	0	0	0	0	0	0	0	0	0	0	1	0	pra ajudar na pesquisa.	1	0	0	0	0	0	0		2	25/04/2023 08:58	25/04/2023 09:11	2	1	2
366	25/04/2023	2	USF DORON	28/04/1998	1	3	1	10	1	2	5	2	6	1212	4	1	1	1	0	1	0	0	0	0	0	0	0	1	0	0	0	0	0	0		1	0	0	0	0	0	0		2	25/04/2023 09:16	25/04/2023 09:30	2	1	2
367	25/04/2023	1	GSF	04/04/1990	2	2	1	3	1	5	1	3			1	1	2		0	0	0	0	0	0	0	0	1	0	0	0	0	0	0	0		1	0	0	0	0	0	0		2	25/04/2023 12:16	25/04/2023 12:26	2	1	2
368	25/04/2023	2	USF DORON	23/04/1952	5	1	1	3	6	2	5	3			4	6	1	2	0	0	0	0	0	1	0	0	1	0	0	0	0	0	0	0		1	0	0	0	0	0	0		2	25/04/2023 13:59	25/04/2023 14:18	2	1	1
369	25/04/2023	2	USF DORON	09/05/1956	5	2	2	6	2	2	6	3			4	8	2		0	0	0	0	0	0	0	0	0	0	1	0	0	0	0	0		1	0	0	0	0	0	0		2	25/04/2023 14:32	25/04/2023 14:46	2	1	2
370	25/04/2023	1	GSF	21/08/1996	2	2	1	6	6	3	2	1	3	1439	3	8	2		0	0	0	0	0	0	0	0	0	0	0	0	0	0	1	0	ajudar na pesquisa	1	0	0	0	0	0	0		2	25/04/2023 14:36	25/04/2023 14:47	2	1	2
371	25/04/2023	2	USF DORON	01/02/1952	5	3	1	3	2	2	6	3			3	9	2		0	0	0	0	0	0	0	0	1	0	1	0	0	0	0	0		1	0	0	0	0	0	0		2	25/04/2023 14:58	25/04/2023 15:16	2	1	2
372	26/04/2023	1	GSF	21/11/1964	4	2	2	3	6	2	5	2	6	3000	5	5	2		0	0	0	0	0	0	0	0	1	0	0	0	0	0	1	0	Ajudar a pesquisa.	1	0	0	0	0	0	0		2	26/04/2023 08:53	26/04/2023 09:18	2	1	1
373	26/04/2023	1	GSF	30/09/1980	3	2	2	4	1	2	4	2	6	1500	4	8	2		0	0	0	0	0	0	0	0	0	0	0	0	0	0	1	0	ajudar e aprender	1	0	0	0	0	0	0		2	26/04/2023 09:11	26/04/2023 09:17	2	1	1
374	26/04/2023	1	GSF	05/05/1978	3	3	1	6	2	3	5	1	4	2600	4	9	2		0	0	0	0	0	0	0	0	0	0	0	0	0	0	1	0	Ajudar na pesquisa.	1	0	0	0	0	0	0		2	26/04/2023 11:05	26/04/2023 11:21	2	1	2
375	26/04/2023	1	GSF	03/08/1989	3	2	2	9	6	5	5	1	4	3500	4	8	1	2	1	0	0	0	1	0	0	0	0	0	0	0	0	0	1	0	ajudar na pesquisa	1	0	0	0	0	0	0		2	26/04/2023 14:24	26/04/2023 14:28	2	2	2
376	26/04/2023	1	GSF	30/10/1987	3	2	1	10	2	4	5	1	4	1420	4	1	2		0	0	0	0	0	0	0	0	1	0	0	0	0	0	0	0		1	0	0	0	0	0	0		2	26/04/2023 14:41	26/04/2023 14:51	2	1	2
377	26/04/2023	1	GSF	02/12/1981	3	1	2	10	6	2	5	1	4	1200	4	8	2		0	0	0	0	0	0	0	0	1	0	0	0	0	0	1	0	Ajudar na pesquisa	1	0	0	0	0	0	0		2	26/04/2023 15:00	26/04/2023 15:11	2	1	2
378	27/04/2023	1	GSF	22/08/1945	6	2	2	3	6	4	5	3			4	6	2		0	0	0	0	0	0	0	0	1	0	0	0	0	0	0	0		1	0	0	0	0	0	0		2	27/04/2023 08:53	27/04/2023 09:19	2	1	2
379	27/04/2023	1	GSF	11/09/1978	3	1	1	6	5	4	6	2	3	3000	4	6	2		0	0	0	0	0	0	0	0	0	0	0	0	0	0	1	0	ajudar na pesquisa.	1	0	0	0	0	0	0		2	27/04/2023 09:00	27/04/2023 09:10	2	1	2
380	27/04/2023	1	GSF	27/09/1952	5	1	1	6	5	4	6	3			4	6	2		0	0	0	0	0	0	0	0	0	0	0	0	0	0	1	0	ajudar na pesquisa.	1	0	0	0	0	0	0		2	27/04/2023 09:14	27/04/2023 09:33	2	1	2
381	27/04/2023	1	GSF	28/03/1986	3	1	2	10	6	2	5	3			3	8	1	2	0	0	1	0	0	0	0	0	1	0	0	0	0	0	0	0		1	0	0	0	0	0	0		2	27/04/2023 11:04	27/04/2023 11:19	2	1	2
382	28/04/2023	1	GSF	25/01/1940	6	3	1	3	2	5	4	3			3	1	1	2	0	0	0	0	0	1	0	0	0	0	1	0	0	0	0	0		2	0	1	0	0	0	0		2	28/04/2023 09:45	28/04/2023 10:07	2	1	2
383	28/04/2023	2	USF DORON	09/01/1961	5	2	1	3	1	2	8	2	1	800	2	8	1	2	0	0	0	0	0	1	0	0	0	0	1	0	0	0	0	0		2	1	0	0	0	0	0		2	28/04/2023 10:01	28/04/2023 10:19	2	1	2
384	03/05/2023	1	GSF	05/08/1946	6	2	1	3	6	1	4	3			3	8	1	2	0	0	0	0	1	0	0	0	0	0	0	0	0	0	1	0	ajudar na pesquisa.	1	0	0	0	0	0	0		2	03/05/2023 09:03	03/05/2023 09:22	2	1	2
385	03/05/2023	1	GSF	13/04/1953	5	2	2	3	5	1	3	3			3	1	2		0	0	0	0	0	0	0	0	0	0	0	0	0	0	1	0	Ajudar na pesquisa.	1	0	0	0	0	0	0		2	03/05/2023 09:41	03/05/2023 09:56	2	1	2
386	04/05/2023	2	USF DORON	02/04/1962	5	3	1	3	2	4	8	3			3	5	2		0	0	0	0	0	0	0	0	1	0	0	0	0	0	0	0		1	0	0	0	0	0	0		2	04/05/2023 10:56	04/05/2023 11:11	2	1	2
387	04/05/2023	2	USF DORON	26/08/1954	5	2	1	3	6	1	6	3			3	6	1	2	0	0	0	0	0	1	0	0	1	0	0	0	0	0	0	0		1	0	0	0	0	0	0		2	04/05/2023 13:49	04/05/2023 14:05	2	1	2
388	04/05/2023	2	USF DORON	19/11/1951	5	2	2	3	1	2	8	3			4	5	1	2	0	0	1	1	0	0	0	0	1	0	0	0	0	0	0	0		1	0	0	0	0	0	0		2	04/05/2023 14:21	04/05/2023 14:45	2	1	2
389	04/05/2023	2	USF DORON	16/07/1951	5	3	1	5	6	3	6	3			4	9	1	2	0	0	1	0	1	0	0	0	1	0	0	0	0	0	0	0		1	0	0	0	0	0	0		2	04/05/2023 15:03	04/05/2023 15:19	2	1	2
390	08/05/2023	2	USF DORON	13/08/1962	5	1	1	3	6	1	4	2	6	800	2	8	1	2	0	0	1	0	1	0	0	0	1	0	0	0	0	0	0	0		1	0	0	0	0	0	0		2	08/05/2023 09:45	08/05/2023 10:01	2	1	2
391	08/05/2023	2	USF DORON	30/09/1952	5	1	1	3	6	2	4	2	6	1212	3	8	1	2	0	0	0	1	1	0	0	0	1	0	0	0	0	0	0	0		1	0	0	0	0	0	0		2	08/05/2023 10:16	08/05/2023 10:32	2	1	2
392	08/05/2023	2	USF DORON	31/08/1952	5	2	2	3	2	1	5	3			3	8	1	2	0	0	0	0	1	0	0	0	1	0	0	0	0	0	0	0		1	0	0	0	0	0	0		2	08/05/2023 11:28	08/05/2023 11:51	2	1	2
393	08/05/2023	2	USF DORON	05/02/1958	5	3	2	6	1	5	3	3			3	5	1	2	0	0	0	0	0	1	0	0	1	0	0	0	0	0	0	0		1	0	0	0	0	0	0		2	08/05/2023 14:09	08/05/2023 14:24	2	1	2
394	09/05/2023	2	USF DORON	06/09/1957	5	2	2	3	2	3	6	3			3	8	2		0	0	0	0	0	0	0	0	1	0	0	0	0	0	0	0		1	0	0	0	0	0	0		2	09/05/2023 08:57	09/05/2023 09:16	2	1	1
395	09/05/2023	2	USF DORON	29/02/1952	5	3	2	3	6	2	5	3			3	2	2		0	0	0	0	0	0	0	0	0	0	1	0	0	0	0	0		1	0	0	0	0	0	0		2	09/05/2023 09:53	09/05/2023 10:14	2	1	2
396	09/05/2023	2	USF DORON	09/06/2000	1	3	1	6	1	2	3	1	3	1212	3	8	1	2	0	0	0	0	1	0	0	0	1	0	0	0	0	0	0	0		1	0	0	0	0	0	0		2	09/05/2023 10:23	09/05/2023 10:47	2	1	2
397	10/05/2023	2	USF DORON	13/08/1960	5	2	1	3	2	1	4	3			1	8	2		0	0	0	0	0	0	0	0	1	0	0	0	0	0	0	0		1	0	0	0	0	0	0		2	10/05/2023 09:04	10/05/2023 09:21	2	1	2
398	10/05/2023	2	USF DORON	05/07/1947	6	6	2	3	1	2	6	3			2	1	2		0	0	0	0	0	0	0	0	1	0	0	0	0	0	0	0		1	0	0	0	0	0	0		2	10/05/2023 09:35	10/05/2023 09:52	2	1	2
399	15/05/2023	2	USF DORON	10/10/2000	1	3	2	6	1	2	4	1	3	1480	3	5	1	2	0	0	0	0	0	1	0	0	1	0	0	0	0	0	0	0		1	0	0	0	0	0	0		2	15/05/2023 10:57	15/05/2023 11:15	2	1	1
400	15/05/2023	2	USF DORON	23/01/1986	3	1	2	6	1	3	7	1	6	7000	5	5	1	2	1	0	0	0	1	0	0	0	1	0	0	0	0	0	0	0		1	0	0	0	0	0	0		2	15/05/2023 13:47	15/05/2023 14:12	2	1	2
401	15/05/2023	2	USF DORON	06/09/1998	1	3	1	6	2	2	5	3			2	8	1	2	0	0	0	0	0	1	0	0	1	0	0	0	0	0	0	0		1	0	0	0	0	0	0		2	15/05/2023 14:18	15/05/2023 14:30	2	1	2
402	15/05/2023	2	USF DORON	24/10/2001	1	3	1	5	2	2	5	3			2	8	1	2	0	0	0	0	0	1	0	0	1	0	0	0	0	0	0	0		1	0	0	0	0	0	0		2	15/05/2023 15:45	15/05/2023 16:04	2	1	2
403	16/05/2023	2	USF DORON	11/03/1954	5	3	1	3	2	2	2	3			3	9	1	2	0	0	0	0	0	1	0	0	1	0	0	0	0	0	0	0		1	0	0	0	0	0	0		2	16/05/2023 09:15	16/05/2023 09:32	2	1	2
404	16/05/2023	2	USF DORON	22/10/1954	5	3	2	3	2	4	5	3			3	8	2		0	0	0	0	0	0	0	0	1	0	0	0	0	0	0	0		1	0	0	0	0	0	0		2	16/05/2023 09:41	16/05/2023 10:01	2	1	2
405	16/05/2023	2	USF DORON	29/11/2001	1	2	1	6	1	2	4	2	3	300	2	8	2		0	0	0	0	0	0	0	0	0	0	1	0	0	0	0	0		1	0	0	0	0	0	0		2	16/05/2023 10:16	16/05/2023 10:30	2	1	2
406	16/05/2023	2	USF DORON	08/06/1999	1	3	1	6	1	3	4	3			1	6	2		0	0	0	0	0	0	0	0	1	0	0	0	0	0	0	0		2	0	0	0	0	1	0	Acho incomodo	2	16/05/2023 10:43	16/05/2023 11:03	2	1	2
407	16/05/2023	2	USF DORON	28/02/1999	1	1	2	9	2	1	5	3			3	5	2		0	0	0	0	0	0	0	0	1	0	0	0	0	0	0	0		1	0	0	0	0	0	0		2	16/05/2023 11:39	16/05/2023 11:52	2	1	2
408	16/05/2023	2	USF DORON	27/12/2002	1	3	1	9	1	4	6	1	4	1500	3	5	2		0	0	0	0	0	0	0	0	1	0	0	0	0	0	0	0		1	0	0	0	0	0	0		2	16/05/2023 13:22	16/05/2023 13:40	2	1	2
409	16/05/2023	2	USF DORON	14/06/1992	2	2	1	6	1	3	6	1	1	99999	3	8	2		0	0	0	0	0	0	0	0	1	0	0	0	0	0	0	0		1	0	0	0	0	0	0		2	16/05/2023 13:47	16/05/2023 14:23	2	1	1
410	16/05/2023	2	USF DORON	29/03/1987	3	3	1	3	1	3	6	2	1	1212	3	8	1	1	0	0	1	0	0	0	0	0	1	0	0	0	0	0	0	0		1	0	0	0	0	0	0		2	16/05/2023 14:30	16/05/2023 14:45	2	1	2
411	16/05/2023	2	USF DORON	10/04/1968	4	3	1	6	2	4	6	3			3	6	1	2	0	1	0	0	1	0	0	0	1	0	0	0	0	0	0	0		1	0	0	0	0	0	0		2	16/05/2023 15:39	16/05/2023 16:00	2	1	2
412	17/05/2023	2	USF DORON	18/07/1994	2	3	1	3	2	2	5	3			2	8	1	2	0	0	1	1	0	0	0	0	1	0	1	0	0	0	0	0		1	0	0	0	0	0	0		2	17/05/2023 09:10	17/05/2023 09:25	2	1	2
413	17/05/2023	2	USF DORON	26/12/1996	2	3	1	9	2	4	4	3			3	9	2		0	0	0	0	0	0	0	0	1	0	0	0	0	0	0	0		2	0	0	0	0	1	0	Não quer fazer	2	17/05/2023 13:50	17/05/2023 14:10	2	1	2
414	17/05/2023	2	USF DORON	11/08/1995	2	3	1	6	1	1	3	1	3	1300	3	6	2		0	0	0	0	0	0	0	0	1	0	0	0	0	0	0	0		1	0	0	0	0	0	0		2	17/05/2023 14:44	17/05/2023 15:01	2	1	1
415	18/05/2023	2	USF DORON	07/09/2004	1	2	1	6	6	4	5	3			3	8	1	2	0	0	1	1	0	0	0	0	1	0	1	0	0	0	0	0		1	0	0	0	0	0	0		2	18/05/2023 10:34	18/05/2023 10:51	2	1	2
416	22/05/2023	2	USF DORON	29/11/1986	3	2	2	6	1	5	5	2	3	1800	4	8	2		0	0	0	0	0	0	0	0	1	0	0	0	0	0	0	0		1	0	0	0	0	0	0		2	22/05/2023 08:59	22/05/2023 09:13	2	1	2
417	22/05/2023	2	USF DORON	12/05/1986	3	2	1	6	6	4	6	3			4	5	1	2	0	0	0	0	0	1	0	0	1	0	0	0	0	0	0	0		1	0	0	0	0	0	0		2	22/05/2023 10:23	22/05/2023 10:49	2	1	2
418	22/05/2023	2	USF DORON	18/03/1980	3	1	1	5	1	2	4	3			1	8	2		0	0	0	0	0	0	0	0	1	0	0	0	0	0	0	0		1	0	0	0	0	0	0		2	22/05/2023 13:50	22/05/2023 14:10	2	1	2
419	23/05/2023	2	USF DORON	09/04/2000	1	3	1	10	6	5	5	3			3	9	1	2	0	0	0	0	1	0	0	0	1	0	1	0	0	0	0	0		1	0	0	0	0	0	0		2	23/05/2023 14:08	23/05/2023 14:31	2	1	2
420	24/05/2023	2	USF DORON	10/05/1962	5	3	1	8	2	2	5	3			3	8	1	2	0	0	0	0	0	1	0	0	1	0	0	0	0	0	0	0		1	0	0	0	0	0	0		2	24/05/2023 10:29	24/05/2023 10:44	2	1	2
421	24/05/2023	2	USF DORON	03/06/1989	2	3	1	6	6	3	5	1	3	3000	4	5	1	2	0	1	1	0	0	0	0	0	1	0	0	0	0	0	0	0		1	0	0	0	0	0	0		2	24/05/2023 10:59	24/05/2023 11:13	2	1	2
422	29/05/2023	2	USF DORON	11/05/1954	5	2	1	3	6	3	4	4			3	8	2		0	0	0	0	0	0	0	0	1	0	0	0	0	0	0	0		1	0	0	0	0	0	0		2	29/05/2023 10:12	29/05/2023 10:33	2	1	1
423	29/05/2023	2	USF DORON	16/02/1941	6	2	1	5	2	1	5	3			3	8	1	2	0	0	0	0	0	1	0	0	1	0	0	0	0	0	0	0		1	0	0	0	0	0	0		2	29/05/2023 10:40	29/05/2023 11:02	2	1	2
424	29/05/2023	2	USF DORON	09/03/1945	6	2	1	3	6	1	3	3			3	8	2		0	0	0	0	0	0	0	0	1	0	0	0	0	0	0	0		1	0	0	0	0	0	0		2	29/05/2023 11:20	29/05/2023 11:43	2	1	1
425	29/05/2023	2	USF DORON	27/09/1949	5	3	1	3	6	2	7	3			3	1	2		0	0	0	0	0	0	0	0	1	0	1	0	0	0	0	0		1	0	0	0	0	0	0		2	29/05/2023 11:31	29/05/2023 11:48	2	1	2
426	29/05/2023	2	USF DORON	20/07/1950	5	3	1	3	6	1	6	3			3	1	1	2	0	0	0	0	1	0	0	0	1	0	0	0	1	0	0	0		1	0	0	0	0	0	0		2	29/05/2023 11:46	29/05/2023 12:35	2	1	2
427	29/05/2023	2	USF DORON	22/09/1963	5	2	1	6	6	3	4	3			2	8	1	2	0	0	0	0	1	0	0	0	1	1	0	0	0	0	0	0		1	0	0	0	0	0	0		2	29/05/2023 11:54	29/05/2023 12:20	2	1	2
428	29/05/2023	2	USF DORON	15/06/2004	1	3	1	6	1	3	6	3			3	8	1	2	0	0	0	0	1	0	0	0	1	0	0	0	0	0	0	0		1	0	0	0	0	0	0		2	29/05/2023 14:11	29/05/2023 14:22	2	1	2
429	29/05/2023	2	USF DORON	21/05/1996	2	3	1	6	1	1	3	1	3	1100	2	8	2		0	0	0	0	0	0	0	0	1	0	0	0	0	0	0	0		1	0	0	0	0	0	0		2	29/05/2023 15:21	29/05/2023 15:33	2	1	2
430	29/05/2023	2	USF DORON	02/12/2000	1	3	1	6	6	4	5	1	3	1300	4	6	2		0	0	0	0	0	0	0	0	1	0	0	0	0	0	0	0		1	0	0	0	0	0	0		2	29/05/2023 16:03	29/05/2023 16:13	2	1	2
431	31/05/2023	2	USF DORON	14/06/1933	6	3	1	1	2	3	4	3			3	8	2		0	0	0	0	0	0	0	0	1	0	0	0	0	0	0	0		1	0	0	0	0	0	0		2	31/05/2023 09:28	31/05/2023 09:49	2	1	1
432	31/05/2023	2	USF DORON	23/07/1940	6	3	1	1	6	1	5	3			3	8	2		0	0	0	0	0	0	0	0	1	0	0	0	0	0	0	0		1	0	0	0	0	0	0		2	31/05/2023 09:29	31/05/2023 09:42	2	1	2
433	31/05/2023	2	USF DORON	02/07/1940	6	3	1	3	6	2	7	3			3	8	2		0	0	0	0	0	0	0	0	1	0	0	0	0	0	0	0		1	0	0	0	0	0	0		2	31/05/2023 09:55	31/05/2023 10:17	2	1	2
434	31/05/2023	2	USF DORON	27/09/1940	6	3	1	1	6	2	5	3			2	8	2		0	0	0	0	0	0	0	0	1	0	0	0	0	0	0	0		1	0	0	0	0	0	0		2	31/05/2023 10:27	31/05/2023 10:48	2	1	1
435	31/05/2023	2	USF DORON	07/07/1961	5	2	1	6	1	1	6	3			2	8	1	2	0	0	0	0	1	1	0	0	1	0	1	0	0	0	0	0		1	0	0	0	0	0	0		2	31/05/2023 11:38	31/05/2023 11:53	2	1	2
436	31/05/2023	2	USF DORON	17/06/1967	4	2	1	3	6	2	4	3			2	8	2		0	0	0	0	0	0	0	0	1	0	0	0	0	0	0	0		1	0	0	0	0	0	0		2	31/05/2023 12:04	31/05/2023 12:31	2	1	2
437	31/05/2023	2	USF DORON	06/02/1982	3	2	1	11	2	2	5	1	3	1300	3	8	1	2	1	0	0	0	1	0	0	0	1	0	0	0	0	0	0	0		1	0	0	0	0	0	0		2	31/05/2023 15:34	31/05/2023 16:01	2	1	2
[truncated: 63 more columns]
